# Supplementary material for: Global hypermethylation of intestinal epithelial cells is a hallmark feature of neonatal surgical necrotizing enterocolitis
Source: Clin Epigenetics. 2020 Dec 11;12:190. doi: 10.1186/s13148-020-00983-6 (PMC7730811; doi:10.1186/s13148-020-00983-6)
Supplement: Supplementary file 1 — Additional file 1. Supplementary Data Tables. [file 13148_2020_983_MOESM1_ESM.xlsx]

## Sheet: Table S1 Summary Stats WGBS Seq
	Table S1: Summary statistics for WGBS sequencing data
	PE stats						umapped R1 stats						unmapped R2 Stats
	pairs	pairs aligned	reported mapping efficiency	deduplicated leftover pairs	percent duplication	percent unique	unmapped R1	sequences mapped	R1 mapping efficiency	deduplicated leftover R1	percent duplication	percent unique	unmapped R2	sequences mapped	R2 mapping efficiency	deduplicated leftover R2	percent duplication	percent unique	overall mapping efficiency	% useable reads	1X	2X	5x	10x	15x	20x	mean	median
G14	374224694	105421984	0.282	75297399	0.2857	0.7143	268802710	150479555	0.56	93496094	0.3786	0.6214	268802710	70539453	0.262	46872669	0.3355	0.6645	0.57701	0.388755	46306244	33696560	13732577	4278625	1676208	741457	4.308	3
G19	364989986	176548238	0.484	138112681	0.2177	0.7823	188441748	105317154	0.559	74416007	0.2933	0.7067	188441748	50903480	0.27	37663583	0.26	0.74	0.697714	0.531939	49001972	38964419	19964461	7115803	2679114	1009636	5.452	4
G25	370986621	192564179	0.519	128043455	0.335	0.665	178422442	80530678	0.451	46353862	0.4244	0.5756	178422442	35160515	0.197	22310448	0.3654	0.6346	0.674983	0.437686	44881885	32552865	13577970	4382388	1663081	672351	4.441	3
G52	377242091	169412248	0.449	134446092	0.2064	0.7936	207829843	112322395	0.54	80905509	0.2997	0.7203	207829843	52268015	0.251	39132922	0.2513	0.7487	0.667231	0.515492	50102217	40462187	21512139	7778648	2709439	885098	5.399	4
G102	377795180	141832792	0.375	108264886	0.2366	0.7634	235962388	145621262	0.617	99300894	0.318	0.682	235962388	74069663	0.314	53488607	0.2778	0.7222	0.666176	0.488782	49566789	39237151	19873561	7391831	3019256	1297482	5.377	3
G149	358043991	110223752	0.308	86384694	0.2163	0.7837	247820239	139726533	0.564	98492332	0.2951	0.7049	247820239	64837917	0.262	47721782	0.264	0.736	0.593519	0.445453	47533041	36010658	16623569	5430891	1933513	707948	4.637	3
G195	405374618	65898409	0.163	51883226	0.2127	0.7873	339476209	194834957	0.574	137928301	0.2921	0.7079	339476209	90380084	0.266	66942521	0.2993	0.7407	0.514354	0.380682	48830496	37243063	16792449	5503579	2074361	811014	4.647	3
G196	331273509	168334660	0.508	138313122	0.1783	0.8217	162938849	86975165	0.534	65541981	0.2461	0.7536	162938849	42185349	0.259	32822845	0.2219	0.7781	0.703089	0.565984	49204840	39168720	19785187	6903837	2557686	973394	5.361	4
G130	353876411	121091526	0.342	79328660	0.3449	0.6551	232784885	114983890	0.494	64806779	0.4364	0.5636	232784885	46412220	0.199	30033154	0.3529	0.6471	0.570226	0.358172	50802474	40437552	14933485	1828176	267629	84884	3.748	3
G173	366941379	236778404	0.645	200209116	0.1544	0.8456	130162975	61653561	0.474	49328516	0.1999	0.8001	130162975	26042261	0.2	21729152	0.1656	0.8344	0.764772	0.64244	54556692	49761014	31695119	9138145	1909754	411178	6.242	3
G174	350536243	94553942	0.27	64660789	0.3161	0.6839	255982301	107489333	0.42	65535398	0.3903	0.6097	255982301	38611302	0.151	26481429	0.3141	0.6859	0.478137	0.315714	51224510	40608235	13274279	983065	135103	67769	3.513	3
G176	351630386	81161236	0.231	51292404	0.368	0.632	270469150	118515757	0.438	62824386	0.4699	0.5301	270469150	45526946	0.168	27854930	0.3882	0.6118	0.464074	0.274811	49451878	37209539	10303745	785979	142543	73906	3.275	3
G251	365289722	65142666	0.178	51610109	0.2077	0.7923	300147056	145871561	0.486	105228569	0.2786	0.7214	300147056	57142363	0.19	44524194	0.2208	0.7792	0.456212	0.346263	53028799	44122293	18830410	2443858	313072	96728	4.138	3
G6	332022576	142459950	0.429	96618505	0.3218	0.6782	189562626	95774833	0.505	59118574	0.3827	0.6173	189562626	40982802	0.216	28205343	0.3117	0.6883	0.635013	0.422503	48923320	37688353	15059926	3421487	865377	246479	4.083	3
G11	338848721	71826060	0.212	44800736	0.3762	0.6238	267022661	138621324	0.519	75995288	0.4517	0.5483	267022661	57229527	0.214	36535064	0.3616	0.6384	0.500965	0.298263	45440570	31575845	9725364	1745013	394448	115799	3.281	2
G13	338261010	138075459	0.408	92145588	0.3326	0.6674	200185551	116495760	0.582	69784205	0.401	0.599	200185551	53934310	0.269	36986446	0.3142	0.6858	0.660113	0.430233	45978299	33605436	13911766	4424851	1659237	665077	4.298	3
G26	350280981	132084067	0.377	87815216	0.3351	0.6649	218196914	112918948	0.518	67296186	0.404	0.596	218196914	47194833	0.216	32246355	0.3167	0.6833	0.605631	0.392789	45978748	33576296	13411851	3530884	1012467	302444	4.052	3
G154	306463581	144648983	0.472	99141054	0.3146	0.6854	161814598	84172705	0.52	53346737	0.3662	0.6338	161814598	36242426	0.224	25859743	0.2865	0.7135	0.668453	0.452727	43940616	31143201	12470668	3787175	1330635	490911	4.169	3
G223	234968945	138626418	0.59	103600946	0.2526	0.7474	96342527	41736482	0.433	29067925	0.3035	0.6965	96342527	19157275	0.199	14170309	0.2603	0.7397	0.719556	0.532922	42338081	28756805	10354408	2936367	997602	363698	3.911	2
G250	288599443	114632667	0.397	96104249	0.1616	0.8384	173966776	88580305	0.509	70348213	0.2058	0.7942	173966776	38602462	0.222	32131486	0.1676	0.8324	0.617548	0.510549	47299143	35662092	15572872	4542469	1389510	428390	4.384	3
G33	276280525	100009696	0.362	79352794	0.2065	0.7935	176270829	92372929	0.524	68013258	0.2637	0.7363	176270829	40286290	0.2128	31710032	0.2128	0.7872	0.602067	0.467693	44802056	31998910	12671853	3514552	1076591	336960	3.936	3
G34	294545011	118898779	0.404	94397135	0.2061	0.7939	175646232	91998110	0.524	67874525	0.2622	0.7378	175646232	38964344	0.222	30906276	0.2068	0.7932	0.625982	0.488168	44620640	32267979	13891839	4307371	1455756	501578	4.269	3
G63	294579118	81191286	0.276	53188482	0.3449	0.6551	213387832	106785642	0.5	61500258	0.424	0.576	213387832	46394349	0.217	30726516	0.3377	0.6623	0.535616	0.337097	41974516	27840594	8968302	1926020	491930	147076	3.3	2
G205	411215945	203975220	0.496	40511703	0.8014	0.1986	207240725	76596292	0.37	14487870	0.8108	0.1892	207240725	28232079	0.136	8288736	0.7064	0.2936	0.623491	0.126211	28095415	13907856	2613757	429900	124564	57074	2.341	1
G75	440658588	161277028	0.366	62060968	0.6152	0.3848	279381560	148543610	0.532	44986456	0.6971	0.3029	279381560	65893853	0.236	26632657	0.5958	0.4042	0.609306	0.222101	44662495	30396862	8136285	1325630	344101	124545	3.098	2
G80	296330547	155311548	0.524	106953945	0.3113	0.6887	141018999	77804652	0.552	49158461	0.3681	0.6319	141018999	35373291	0.251	25221204	0.2869	0.7131	0.715082	0.486429	44359866	31579816	12812696	4314276	1795382	829408	4.569	3
G8	307159520	112539678	0.366	87926143	0.2187	0.7813	194619842	99473664	0.511	72122608	0.2749	0.7251	194619842	39900914	0.205	31596312	0.2081	0.7919	0.593265	0.455091	47153222	34905019	13475644	3717164	1342945	560149	4.097	3
G62	289306262	146319504	0.506	100154045	0.3155	0.6845	142986758	84010989	0.588	52584398	0.374	0.626	142986758	38789197	0.271	27593235	0.2886	0.7114	0.717992	0.484756	45404172	32303586	11906256	3867783	1718969	871878	4.154	2
G54	304684276	134599086	0.442	92476384	0.3129	0.6871	170085190	82952381	0.488	51926608	0.374	0.626	170085190	32611669	0.192	23340655	0.2842	0.7158	0.631411	0.427032	44429851	30652964	10503717	3236273	1385459	673133	3.85	2
G230	293154045	101449078	0.346	31310008	0.6914	0.3086	191704967	77976071	0.407	19860991	0.7453	0.2547	191704967	27938837	0.146	10939958	0.6084	0.3916	0.526708	0.159338	30073558	14386804	2251999	397088	132224	61887	2.191	1
G208	292912793	128560546	0.439	87512261	0.3193	0.6807	164352247	88793984	0.54	53591492	0.3964	0.6036	164352247	38403211	0.234	28606735	0.255	0.745	0.656029	0.439077	42100023	28500202	10668107	3398751	1382934	628276	3.93	2
G20	297922230	75477529	0.253	40480618	0.4637	0.5363	222444701	113922478	0.512	52586843	0.5384	0.4616	222444701	46308239	0.208	27800810	0.3996	0.6004	0.52226	0.27079	40789971	25253283	6271133	1240646	372386	139875	2.865	2
G161	295599544	103720555	0.351	58341503	0.4375	0.5625	191878989	96305843	0.502	47004409	0.5119	0.4881	191878989	37711971	0.197	25215879	0.3313	0.6687	0.57757	0.319526	41668026	26892272	7761156	1715455	530642	197524	3.183	2
G155	298596746	146369509	0.491	41427065	0.717	0.283	152227237	53173678	0.349	14801436	0.7216	0.2784	152227237	18920386	0.124	7540588	0.6014	0.3986	0.610913	0.176151	30345843	15285940	2746044	461578	136246	59766	2.364	2
G152	287216626	143705381	0.5	100919990	0.2977	0.7023	143511245	72191649	0.503	46316818	0.3584	0.6416	143511245	30151072	0.21	23157560	0.2319	0.7681	0.678501	0.472317	47322608	34917158	12367689	3122815	1166665	527719	3.947	3
G7	276990246	87662463	0.316	20623695	0.7647	0.2353	189327783	85084882	0.449	16618190	0.8047	0.1953	189327783	34197297	0.181	11465616	0.6647	0.3353	0.531801	0.125151	23553176	10386356	1581867	214828	66566	36716	2.105	1
G49	294517874	133702224	0.454	28482478	0.787	0.213	160815650	56881556	0.354	12690343	0.7769	0.2231	160815650	20094833	0.125	7395442	0.6319	0.3681	0.584652	0.130808	25815964	10963762	1390268	225280	78674	41237	1.994	1
H114	315225546	97735520	0.31	31630405	0.6764	0.3236	217490026	90761089	0.417	25341671	0.7208	0.2792	217490026	33167912	0.153	14276858	0.5695	0.4305	0.506621	0.163184	30560131	15092107	2694375	467295	145591	66210	2.35	1
G211	313276220	238836463	0.762	25310994	0.894	0.106	74439757	17123866	0.23	6297302	0.6322	0.3678	74439757	5728325	0.077	2655675	0.5364	0.4636	0.798856	0.0950838	18288477	7763517	1200048	214449	67965	32283	2.056	1
H246	284013754	79899177	0.281	52020518	0.3489	0.6511	204114577	110552378	0.542	66989707	0.394	0.606	204114577	39025707	0.191	28773548	0.2627	0.7373	0.54465	0.351751	45043535	30696559	8208909	1498531	504219	225110	3.16	2
	13101835504	5162557910

## Sheet: Table S1B Density Plots
Table S1B: Statistical analysis of CpG methylation differences between sNEC and non-NEC for colon and ileum tissues
	difference median	difference mean	wilcoxons pval	t test pval	w.holm*	t.holm#
CGI colon	0.421603	1.0916	1.7931e-57	3.35373e-48	5.37929e-57	1.00612e-47
CGI ileum	0.478684	1.10588	4.5896e-61	5.60747e-76	1.83584e-60	2.80373e-75
enhancer colon	3	3.58519	2.83649e-110	4.08114e-75	1.70189e-109	1.63246e-74
enhancer ileum	0.606795	0.777396	3.27276e-10	7.11018e-12	3.27276e-10	7.11018e-12
exon colon	2.94249	3.13443	0	0	0	0
exon ileum	0.651962	0.803081	5.99674e-225	1.73896e-220	4.19772e-224	1.21727e-219
intergenic colon	3.0269	3.43131	0	0	0	0
intergenic ileum	1.37164	1.46932	0	0	0	0
intron colon	3.14115	3.48562	0	0	0	0
intron ileum	0.832178	0.965972	0	0	0	0
promoter colon	2.34664	3.14249	0	0	0	0
promoter ileum	0.253369	0.531152	9.26584e-87	1.4038e-95	4.63292e-86	8.42279e-95
shores colon	1.90898	2.28112	0	0	0	0
shores ileum	0.219911	0.270863	2.15418e-20	8.09099e-18	4.30837e-20	1.6182e-17
* w.holm: wilcoxons pval adjusted for multiple comparisons using Holm’s method
# t.holm: t test pval adjusted for multiple comparisons using Holm’s method

## Sheet: Table S2A Promoter Colon
Table S2A: Promoter Colon
Note that a positive value in column B/D indicates increased % DNA methylation in sNEC compared to non-NEC controls and vice versa
gb.num	gb.diff	pr.num	pr.diff	chr	Gene.description	Gene.start..bp.	Gene.end..bp.	Strand	Gene.name	Gene.type
7	0.0517526	3	-0.320208	1	aldo-keto reductase family 7 member A2 [Source:HGNC Symbol;Acc:HGNC:389]	19303965	19312146	-1	AKR7A2	protein_coding
3	-0.281241	3	-0.281241	1	chromosome 14 open reading frame 24 (C14orf24) pseudogene	167819898	167820248	-1	Z99943.2	unprocessed_pseudogene
11	0.070431	7	-0.280685	1	UBX domain protein 10 [Source:HGNC Symbol;Acc:HGNC:26354]	20186096	20196050	1	UBXN10	protein_coding
47	-0.0340498	3	-0.278227	1	CD244 molecule [Source:HGNC Symbol;Acc:HGNC:18171]	160830160	160862887	-1	CD244	protein_coding
46	0.0366085	3	-0.275622	1	novel transcript	81209834	81222076	1	AC093154.1	lincRNA
1	0.00932836	8	-0.259271	1	Fc fragment of IgE receptor Ig [Source:HGNC Symbol;Acc:HGNC:3611]	161215234	161220699	1	FCER1G	protein_coding
0	0	5	-0.248959	1	chitinase 3 like 1 [Source:HGNC Symbol;Acc:HGNC:1932]	203178931	203186704	-1	CHI3L1	protein_coding
22	-0.0171338	8	-0.241692	1	F-box protein 6 [Source:HGNC Symbol;Acc:HGNC:13585]	11664200	11674354	1	FBXO6	protein_coding
6	0.0417062	7	-0.227459	1	adenosine monophosphate deaminase 2 [Source:HGNC Symbol;Acc:HGNC:469]	109616104	109632051	1	AMPD2	protein_coding
109	0.0130737	6	-0.221341	1	zinc finger protein 124 [Source:HGNC Symbol;Acc:HGNC:12907]	247121975	247172016	-1	ZNF124	protein_coding
0	0	3	-0.211691	1	microRNA 6079 [Source:HGNC Symbol;Acc:HGNC:50114]	43838622	43838683	1	MIR6079	miRNA
0	0	5	-0.208404	1	novel transcript	52554818	52555273	1	AL591167.1	lincRNA
199	0.0633209	6	-0.193488	1	KIAA1324 [Source:HGNC Symbol;Acc:HGNC:29618]	109113679	109206781	1	KIAA1324	protein_coding
36	-0.0257739	5	-0.192095	1	hexose-6-phosphate dehydrogenase/glucose 1-dehydrogenase [Source:HGNC Symbol;Acc:HGNC:4795]	9234775	9271337	1	H6PD	protein_coding
10	-0.136827	5	-0.190485	1	novel transcript	156646507	156661424	-1	AL590666.2	antisense
97	0.0117336	7	-0.190282	1	synaptotagmin 2 [Source:HGNC Symbol;Acc:HGNC:11510]	202590596	202710454	-1	SYT2	protein_coding
0	0	3	-0.182116	1	RNA, 7SL, cytoplasmic 165, pseudogene [Source:HGNC Symbol;Acc:HGNC:46181]	26814822	26815112	1	RN7SL165P	misc_RNA
175	0.0320722	6	-0.180776	1	component of oligomeric golgi complex 2 [Source:HGNC Symbol;Acc:HGNC:6546]	230642481	230693982	1	COG2	protein_coding
2	0.0614552	4	-0.178084	1	novel transcript	205233821	205236867	-1	AC093422.2	antisense
566	0.0301946	6	-0.175863	1	terminal uridylyl transferase 4 [Source:HGNC Symbol;Acc:HGNC:28981]	52408282	52553487	-1	TUT4	protein_coding
0	0	11	-0.17526	1	small EDRK-rich factor 2 (SERF2) pseudogene	7942372	7942726	1	AL009183.1	processed_pseudogene
14	-0.00999314	4	-0.174173	1	fibronectin type III domain containing 5 [Source:HGNC Symbol;Acc:HGNC:20240]	32862268	32872482	-1	FNDC5	protein_coding
0	0	4	-0.172439	1	ribosomal protein L10a (RPL10A) pseudogene	81208568	81209210	1	AL357632.1	processed_pseudogene
46	0.0164238	4	-0.1707	1	SLFNL1 antisense RNA 1 [Source:HGNC Symbol;Acc:HGNC:44126]	41014590	41043890	1	SLFNL1-AS1	antisense
62	-0.0232537	3	-0.169844	1	cyclase associated actin cytoskeleton regulatory protein 1 [Source:HGNC Symbol;Acc:HGNC:20040]	40040233	40072649	1	CAP1	protein_coding
3	-0.100257	1	-0.169565	1	cortistatin [Source:HGNC Symbol;Acc:HGNC:2257]	10449719	10451902	1	CORT	protein_coding
29	0.0103666	5	-0.165116	1	CD34 molecule [Source:HGNC Symbol;Acc:HGNC:1662]	207880972	207911402	-1	CD34	protein_coding
80	0.00385541	4	-0.163907	1	CD101 molecule [Source:HGNC Symbol;Acc:HGNC:5949]	117001750	117036476	1	CD101	protein_coding
0	0	4	-0.163043	1	olfactory receptor family 10 subfamily AA member 1 pseudogene [Source:HGNC Symbol;Acc:HGNC:14989]	158808399	158809335	-1	OR10AA1P	unprocessed_pseudogene
78	0.0453256	3	-0.161117	1	cell division cycle 7 [Source:HGNC Symbol;Acc:HGNC:1745]	91500851	91525764	1	CDC7	protein_coding
138	0.0239997	3	-0.159583	1	opioid receptor delta 1 [Source:HGNC Symbol;Acc:HGNC:8153]	28812142	28871267	1	OPRD1	protein_coding
0	0	3	-0.149549	1	profilin 1 pseudogene 10 [Source:HGNC Symbol;Acc:HGNC:42985]	21459756	21460082	-1	PFN1P10	processed_pseudogene
59	-0.0498919	13	-0.147468	1	novel transcript	15326680	15343876	-1	AL031283.2	antisense
2	0.0825188	9	-0.146762	1	novel pseudogene	204183006	204183537	1	AL592114.2	processed_pseudogene
0	0	7	-0.144906	1		11843812	11843984	1	RF02156	misc_RNA
246	0.00595973	10	-0.144274	1	protein kinase C zeta [Source:HGNC Symbol;Acc:HGNC:9412]	2050411	2185395	1	PRKCZ	protein_coding
692	0.046719	4	-0.143991	1	microtubule associated serine/threonine kinase 2 [Source:HGNC Symbol;Acc:HGNC:19035]	45786987	46036122	1	MAST2	protein_coding
100	0.0254168	3	-0.143129	1	interleukin 6 receptor [Source:HGNC Symbol;Acc:HGNC:6019]	154405193	154469450	1	IL6R	protein_coding
11	0.0707336	3	-0.142099	1	DENN domain containing 2D [Source:HGNC Symbol;Acc:HGNC:26192]	111185969	111204535	-1	DENND2D	protein_coding
246	0.00886702	8	-0.138396	1	GA binding protein transcription factor subunit beta 2 [Source:HGNC Symbol;Acc:HGNC:28441]	151070578	151125542	1	GABPB2	protein_coding
0	0	6	-0.137007	1	RNA, 7SL, cytoplasmic 451, pseudogene [Source:HGNC Symbol;Acc:HGNC:46467]	8979576	8979874	-1	RN7SL451P	misc_RNA
3	-0.409882	8	-0.133892	1	small nuclear ribonucleoprotein D1 polypeptide 16kDa (SNRPD1) pseudogene	44122153	44122512	-1	AL356653.1	processed_pseudogene
45	0.0323493	3	-0.13314	1	erythroblast membrane associated protein (Scianna blood group) [Source:HGNC Symbol;Acc:HGNC:15743]	42817122	42844991	1	ERMAP	protein_coding
0	0	4	-0.129572	1	small EDRK-rich factor 2 (SERF2) pseudogene	203353365	203353651	-1	AL359837.1	processed_pseudogene
5	-0.126094	5	-0.126094	1	novel transcript	148011799	148012228	1	AC239803.2	lincRNA
1	-0.064273	5	-0.124939	1	pseudogene similar to part of SUMO-1 activating enzyme subunit 2 (UBA2)	87045875	87046700	1	AC093155.1	processed_pseudogene
5	-0.0287494	3	-0.124554	1	MATN1 antisense RNA 1 [Source:HGNC Symbol;Acc:HGNC:40364]	30718504	30726827	1	MATN1-AS1	antisense
0	0	4	-0.123736	1		163923670	163923873	1	RF00012	snoRNA
2	0.0179357	4	-0.122578	1	novel transcript, antisense to BCAN	156641666	156644887	-1	AL365181.3	antisense
13	0.0124581	3	-0.120803	1	novel transcript	184329071	184332826	1	AL445228.1	lincRNA
33	0.0252525	6	-0.11955	1	novel transcript	169310665	169322479	1	Z99758.1	antisense
83	0.0561535	3	-0.11955	1	AP4B1 antisense RNA 1 [Source:HGNC Symbol;Acc:HGNC:44114]	113856635	113901237	1	AP4B1-AS1	antisense
0	0	5	-0.117002	1	microRNA 8083 [Source:HGNC Symbol;Acc:HGNC:50211]	153689705	153689793	-1	MIR8083	miRNA
6	-0.133962	7	-0.116264	1	novel transcript, intronic to MACF1	39206512	39206957	1	AL356055.1	sense_intronic
8	-0.0978245	17	-0.115641	1	EIF1AX pseudogene 1 [Source:HGNC Symbol;Acc:HGNC:19900]	16685621	16686055	-1	EIF1AXP1	processed_pseudogene
67	0.0372947	6	-0.115054	1	Fc receptor like 5 [Source:HGNC Symbol;Acc:HGNC:18508]	157513377	157552515	-1	FCRL5	protein_coding
269	0.0428607	8	-0.114684	1	suppression of tumorigenicity 7 like [Source:HGNC Symbol;Acc:HGNC:18441]	112523514	112620825	-1	ST7L	protein_coding
1	-0.0430313	6	-0.114086	1	novel transcript, sense intronic to PPP2R5A	212297448	212299579	1	AL360091.2	sense_intronic
18	-0.00177747	10	-0.113127	1	tripartite motif containing 63 [Source:HGNC Symbol;Acc:HGNC:16007]	26051304	26068436	-1	TRIM63	protein_coding
0	0	4	-0.112913	1	TGFB induced factor homeobox 2 pseudogene 1 [Source:HGNC Symbol;Acc:HGNC:33317]	244394976	244395660	-1	TGIF2P1	processed_pseudogene
5	-0.290253	7	-0.112266	1	TNF alpha induced protein 8 like 2 [Source:HGNC Symbol;Acc:HGNC:26277]	151156649	151159749	1	TNFAIP8L2	protein_coding
34	0.0205208	6	-0.112128	1	SH2 domain containing 1B [Source:HGNC Symbol;Acc:HGNC:30416]	162395268	162412138	-1	SH2D1B	protein_coding
4	-0.0919801	7	-0.108603	1	La ribonucleoprotein domain family, member 1B (LARP1B) pseudogene	206905928	206906393	1	AC098935.2	processed_pseudogene
2	-0.0481862	4	-0.10803	1	cell division cycle associated 8 (CDCA8) pseudogene	180970837	180971247	1	AL162431.4	processed_pseudogene
1021	0.0435706	7	-0.107659	1	COP1, E3 ubiquitin ligase [Source:HGNC Symbol;Acc:HGNC:17440]	175944831	176207286	-1	COP1	protein_coding
140	0.0166844	3	-0.107615	1	SEC22 homolog B4, pseudogene [Source:HGNC Symbol;Acc:HGNC:53892]	146321214	146401647	-1	SEC22B4P	transcribed_unprocessed_pseudogene
0	0	3	-0.107272	1	RNA, 5S ribosomal 8 [Source:HGNC Symbol;Acc:HGNC:34369]	228625909	228626027	-1	RNA5S8	rRNA
28	0.0240897	5	-0.106461	1	novel transcript	205455929	205469024	1	AC098936.1	lincRNA
82	-0.00145456	15	-0.106272	1	runt related transcription factor 3 [Source:HGNC Symbol;Acc:HGNC:10473]	24899511	24965121	-1	RUNX3	protein_coding
0	0	7	-0.104365	1	ribosomal protein S7 pseudogene 3 [Source:HGNC Symbol;Acc:HGNC:36518]	233288868	233289447	-1	RPS7P3	processed_pseudogene
20	0.0177973	4	-0.104094	1	novel transcript, antisense to GBP4	89198714	89207040	1	AC099063.4	antisense
29	-0.0362242	6	-0.103448	1	sodium channel modifier 1 [Source:HGNC Symbol;Acc:HGNC:23136]	151156664	151170297	1	SCNM1	protein_coding
19	-0.0043426	3	-0.103285	1	novel transcript, antisense CACNA1S	201031136	201043073	1	AL358473.2	antisense
130	0.0278879	13	-0.103063	1	RCSD domain containing 1 [Source:HGNC Symbol;Acc:HGNC:28310]	167630093	167708696	1	RCSD1	protein_coding
1	0.00470588	4	-0.102534	1	cytochrome c, somatic pseudogene 5 [Source:HGNC Symbol;Acc:HGNC:24416]	244598391	244598687	-1	CYCSP5	processed_pseudogene
63	0.0249599	7	-0.10227	1	SDE2 telomere maintenance homolog [Source:HGNC Symbol;Acc:HGNC:26643]	225982702	225999343	-1	SDE2	protein_coding
452	0.0330555	10	-0.101018	1	ubiquitin specific peptidase 24 [Source:HGNC Symbol;Acc:HGNC:12623]	55066359	55215364	-1	USP24	protein_coding
0	0	9	-0.100948	1	PIK3CD antisense RNA 1 [Source:HGNC Symbol;Acc:HGNC:32346]	9652610	9654586	-1	PIK3CD-AS1	antisense
33	0.0397905	5	-0.100463	1	transmembrane protein 183A [Source:HGNC Symbol;Acc:HGNC:20173]	203007374	203024848	1	TMEM183A	protein_coding
1	0.0783543	5	-0.100459	1	novel transcript, antisense to CDCP2	54137746	54142980	1	AL357673.2	antisense
1	-0.353846	11	-0.100051	1		9082696	9082879	1	RF00424	scaRNA
32	0.0395106	3	0.100091	1	novel transcript	156446412	156456577	-1	AL139412.1	lincRNA
10	0.0436284	6	0.100193	1	G-patch domain containing 4 [Source:HGNC Symbol;Acc:HGNC:25982]	156594487	156601496	-1	GPATCH4	protein_coding
140	0.0162292	7	0.100204	1	novel protein, lncRNA-POLR3GL readthrough	145927258	145977811	1	AC243547.3	protein_coding
475	0.044132	6	0.100484	1	novel transcript	191875495	192011260	1	AL954650.1	lincRNA
118	0.0261314	5	0.100783	1	general transcription factor IIB [Source:HGNC Symbol;Acc:HGNC:4648]	88852633	88891944	-1	GTF2B	protein_coding
28	0.102529	2	0.100818	1	protein kinase AMP-activated non-catalytic subunit beta 2 [Source:HGNC Symbol;Acc:HGNC:9379]	147155106	147172550	-1	PRKAB2	protein_coding
96	0.0276221	6	0.101486	1	calsequestrin 2 [Source:HGNC Symbol;Acc:HGNC:1513]	115700007	115768781	-1	CASQ2	protein_coding
21	0.012664	4	0.101499	1	long intergenic non-protein coding RNA 1705 [Source:HGNC Symbol;Acc:HGNC:52493]	222041705	222064763	-1	LINC01705	lincRNA
89	0.00580886	4	0.101877	1	long intergenic non-protein coding RNA 1762 [Source:HGNC Symbol;Acc:HGNC:52552]	116423724	116478842	-1	LINC01762	lincRNA
6	-0.00920391	9	0.101888	1	mitochondrial ribosomal protein S15 [Source:HGNC Symbol;Acc:HGNC:14504]	36455718	36464384	-1	MRPS15	protein_coding
2	-0.0786078	3	0.101908	1	novel transcript	121090289	121097655	-1	AC244453.2	antisense
123	0.038418	4	0.101995	1	phospholipid phosphatase related 4 [Source:HGNC Symbol;Acc:HGNC:23496]	99263953	99309590	1	PLPPR4	protein_coding
3	0.0876689	5	0.102059	1	eukaryotic translation elongation factor 1 alpha 1 pseudogene 14 [Source:HGNC Symbol;Acc:HGNC:3197]	194188967	194190342	1	EEF1A1P14	processed_pseudogene
4	0.130556	2	0.102213	1	novel transcript	4479131	4484375	-1	AL355602.1	lincRNA
1	0.30719	14	0.102216	1		246426006	246426119	-1	RF00019	misc_RNA
0	0	5	0.102361	1	ferredoxin pseudogene	240654241	240654625	1	AL358176.5	processed_pseudogene
0	0	9	0.102484	1	signal peptidase 12kDa (SPC12) pseudogene	205134646	205134950	1	AC093422.3	processed_pseudogene
269	0.0233519	4	0.102586	1	castor zinc finger 1 [Source:HGNC Symbol;Acc:HGNC:26002]	10636604	10796650	-1	CASZ1	protein_coding
0	0	8	0.102926	1	novel transcript	80373364	80374621	-1	AL606519.1	lincRNA
335	0.0262416	18	0.103062	1	autophagy related 4C cysteine peptidase [Source:HGNC Symbol;Acc:HGNC:16040]	62784132	62865516	1	ATG4C	protein_coding
39	0.0266498	16	0.103082	1	ATPase family, AAA domain containing 3C [Source:HGNC Symbol;Acc:HGNC:32151]	1449689	1470158	1	ATAD3C	protein_coding
0	0	5	0.103257	1	enolase 1 pseudogene 1 [Source:HGNC Symbol;Acc:HGNC:3352]	236483165	236484468	1	ENO1P1	transcribed_processed_pseudogene
10	0.0434058	3	0.103339	1	MINDY lysine 48 deubiquitinase 1 [Source:HGNC Symbol;Acc:HGNC:25648]	150996086	151008375	-1	MINDY1	protein_coding
61	0.0153676	5	0.103394	1	novel protein	38864501	38881617	-1	AL139260.3	protein_coding
8	0.0438777	10	0.103536	1	mitochondrial ribosomal protein L9 [Source:HGNC Symbol;Acc:HGNC:14277]	151759647	151763496	-1	MRPL9	protein_coding
1	0.0905399	6	0.103856	1	chromosome 11 open reading frame 74 (C11orf74) pseudogene	89289676	89290337	-1	AC099063.2	processed_pseudogene
2	0.0870719	3	0.104061	1	MT-CO3 pseudogene 21 [Source:HGNC Symbol;Acc:HGNC:52083]	93924743	93925385	-1	MTCO3P21	unprocessed_pseudogene
0	0	3	0.104061	1	MT-ND3 pseudogene 21 [Source:HGNC Symbol;Acc:HGNC:52167]	93924386	93924716	-1	MTND3P21	unprocessed_pseudogene
0	0	6	0.104168	1	pseudogene similar to part of WAP four-disulfide core domain 3 (WFDC3)	58084419	58084559	1	AL445193.1	unprocessed_pseudogene
0	0	7	0.104239	1	oligosaccharyltransferase complex subunit pseudogene 2 [Source:HGNC Symbol;Acc:HGNC:42864]	26985897	26986340	-1	OSTCP2	processed_pseudogene
66	0.0495923	4	0.104408	1	guanylate binding protein family member 6 [Source:HGNC Symbol;Acc:HGNC:25395]	89364058	89386461	1	GBP6	protein_coding
337	0.0244212	5	0.104499	1	neuron navigator 1 [Source:HGNC Symbol;Acc:HGNC:15989]	201622885	201826969	1	NAV1	protein_coding
197	0.0550573	6	0.105056	1	lysine demethylase 5B [Source:HGNC Symbol;Acc:HGNC:18039]	202724495	202809470	-1	KDM5B	protein_coding
8	0.0477916	9	0.105089	1	ribosomal protein L34 (RPL34) pseudogene	6547905	6548619	1	AL591866.1	processed_pseudogene
0	0	4	0.105288	1	novel transcript	27525805	27530561	1	BX293535.1	antisense
66	0.0329749	7	0.105326	1	novel transcript, antisense to IFI6	27669468	27703063	1	AL445490.1	antisense
24	0.0496326	4	0.10551	1	novel transcript	58882868	58903747	-1	AC105277.1	lincRNA
0	0	8	0.105757	1	RNA, U2 small nuclear 15, pseudogene [Source:HGNC Symbol;Acc:HGNC:48508]	65415816	65416006	1	RNU2-15P	snRNA
1	0.0384208	3	0.10612	1	novel transcript	36773140	36775768	1	AC117945.1	antisense
143	0.0420732	4	0.106121	1	long intergenic non-protein coding RNA 1755 [Source:HGNC Symbol;Acc:HGNC:52543]	55868254	55950119	1	LINC01755	lincRNA
39	0.0426598	5	0.106514	1	guanylate binding protein 1 [Source:HGNC Symbol;Acc:HGNC:4182]	89052319	89065230	-1	GBP1	protein_coding
0	0	20	0.106549	1	cyclin-dependent kinase 5 (CDK5) pseudogene	16889095	16889602	1	BX284668.4	processed_pseudogene
0	0	3	0.106711	1	RNA, U6 small nuclear 48, pseudogene [Source:HGNC Symbol;Acc:HGNC:34292]	27325219	27325325	1	RNU6-48P	snRNA
0	0	3	0.106711	1	actin gamma 1 pseudogene 20 [Source:HGNC Symbol;Acc:HGNC:51500]	27325329	27325796	1	ACTG1P20	processed_pseudogene
0	0	6	0.106886	1	ribosomal protein L6 (RPL6) pseudogene	241831935	241832787	1	AL365366.1	processed_pseudogene
1	-0.0616071	12	0.107118	1	small Cajal body-specific RNA 18B [Source:HGNC Symbol;Acc:HGNC:52236]	193057281	193057415	-1	SCARNA18B	snoRNA
324	0.0317887	3	0.107239	1	zinc finger protein 644 [Source:HGNC Symbol;Acc:HGNC:29222]	90915298	91022272	-1	ZNF644	protein_coding
8	-0.0179	3	0.107289	1	novel transcript	58838448	58851254	-1	AL136985.1	lincRNA
10	0.00336474	4	0.107607	1	penta-EF-hand domain containing 1 [Source:HGNC Symbol;Acc:HGNC:30009]	31629866	31644896	-1	PEF1	protein_coding
0	0	7	0.107741	1	C-reactive protein pseudogene 1 [Source:HGNC Symbol;Acc:HGNC:2368]	159704983	159705607	-1	CRPP1	unprocessed_pseudogene
13	0.061795	4	0.1078	1	novel transcript	218031835	218033660	1	AL355526.1	lincRNA
1	-0.0678459	6	0.10808	1	novel pseudogene	171083565	171085205	1	BX284613.1	processed_pseudogene
1	0.0768662	3	0.108119	1	RCC2 antisense RNA 1 [Source:HGNC Symbol;Acc:HGNC:41262]	17406760	17407382	1	RCC2-AS1	antisense
20	0.0631073	10	0.108267	1	zinc finger protein 281 [Source:HGNC Symbol;Acc:HGNC:13075]	200404940	200410056	-1	ZNF281	protein_coding
1	0.104497	10	0.108525	1	ribosomal protein L27 (RPL27) pseudogene	8798475	8799506	1	AL357552.1	unprocessed_pseudogene
549	0.0476119	3	0.108843	1	chromosome 1 open reading frame 21 [Source:HGNC Symbol;Acc:HGNC:15494]	184387029	184629019	1	C1orf21	protein_coding
0	0	3	0.108984	1	novel transcript, sense overlapping TDRD5	179590372	179591305	1	AL160286.2	sense_overlapping
220	0.027927	9	0.109318	1	REST corepressor 3 [Source:HGNC Symbol;Acc:HGNC:25594]	211258377	211316385	1	RCOR3	protein_coding
0	0	4	0.109526	1	microRNA 3659 [Source:HGNC Symbol;Acc:HGNC:38882]	38089231	38089329	1	MIR3659	miRNA
1	0.138041	3	0.109911	1	MT-ATP6 pseudogene 13 [Source:HGNC Symbol;Acc:HGNC:52058]	93925406	93926072	-1	MTATP6P13	unprocessed_pseudogene
0	0	3	0.109911	1	mitochondrially encoded cytochrome c oxidase I (MT-CO1) pseudogene	93926032	93926188	-1	AL117351.2	unprocessed_pseudogene
0	0	4	0.110257	1	ribosomal protein L23a pseudogene 16 [Source:HGNC Symbol;Acc:HGNC:36652]	199371877	199372297	1	RPL23AP16	processed_pseudogene
0	0	3	0.110852	1	family with sequence similarity 71 member A [Source:HGNC Symbol;Acc:HGNC:26541]	212624474	212626778	1	FAM71A	protein_coding
17	0.0707689	4	0.111216	1	methylenetetrahydrofolate reductase [Source:HGNC Symbol;Acc:HGNC:7436]	11785723	11806920	-1	MTHFR	protein_coding
64	0.0284861	9	0.111806	1	novel transcript, antisense to EIF2C3	35992109	36013630	-1	AL138787.2	antisense
196	0.0341934	4	0.111857	1	small integral membrane protein 12 [Source:HGNC Symbol;Acc:HGNC:25154]	34712737	34859755	-1	SMIM12	protein_coding
954	0.0372779	9	0.111933	1	ecotropic viral integration site 5 [Source:HGNC Symbol;Acc:HGNC:3501]	92508696	92792404	-1	EVI5	protein_coding
64	0.0171373	7	0.112137	1	transcriptional adaptor 1 [Source:HGNC Symbol;Acc:HGNC:30631]	166856510	166876264	-1	TADA1	protein_coding
256	0.0540258	3	0.112163	1	opsin 3 [Source:HGNC Symbol;Acc:HGNC:14007]	241590102	241677376	-1	OPN3	protein_coding
10	0.133815	6	0.112209	1	long intergenic non-protein coding RNA 1688 [Source:HGNC Symbol;Acc:HGNC:52475]	182712862	182714544	1	LINC01688	lincRNA
8	0.0410933	3	0.112539	1	ACBD3 antisense RNA 1 [Source:HGNC Symbol;Acc:HGNC:40701]	226148003	226155071	1	ACBD3-AS1	antisense
2	0.0594325	7	0.112567	1	microRNA 5697 [Source:HGNC Symbol;Acc:HGNC:43509]	9967381	9967458	1	MIR5697	miRNA
55	0.0261578	4	0.112614	1	chromosome 1 open reading frame 158 [Source:HGNC Symbol;Acc:HGNC:28567]	12746200	12763699	1	C1orf158	protein_coding
0	0	7	0.112851	1	RNA, U6 small nuclear 622, pseudogene [Source:HGNC Symbol;Acc:HGNC:47585]	75183045	75183147	1	RNU6-622P	snRNA
220	0.0314434	3	0.113095	1	sortilin 1 [Source:HGNC Symbol;Acc:HGNC:11186]	109309568	109397918	-1	SORT1	protein_coding
3	0.0394259	7	0.113233	1	novel transcript	116493016	116499212	-1	AL390066.1	lincRNA
0	0	3	0.113424	1		154288460	154288527	1	RF00273	snoRNA
12	-0.00244025	6	0.113623	1	synaptotagmin like 1 [Source:HGNC Symbol;Acc:HGNC:15584]	27342020	27353937	1	SYTL1	protein_coding
22	0.0598928	6	0.11412	1	suppressor of IKBKE 1 [Source:HGNC Symbol;Acc:HGNC:26119]	114769479	114780685	-1	SIKE1	protein_coding
0	0	3	0.114362	1	small nucleolar RNA, C/D box 21 [Source:HGNC Symbol;Acc:HGNC:10144]	92837289	92837383	1	SNORD21	snoRNA
1	0.00941798	7	0.114727	1	RNA, U6 small nuclear 387, pseudogene [Source:HGNC Symbol;Acc:HGNC:47350]	67417214	67417318	1	RNU6-387P	snRNA
2	0.0442741	3	0.114816	1	S100 calcium binding protein A7 like 2 [Source:HGNC Symbol;Acc:HGNC:21655]	153437058	153439949	-1	S100A7L2	protein_coding
167	0.0316709	5	0.114868	1	heterochromatin protein 1 binding protein 3 [Source:HGNC Symbol;Acc:HGNC:24973]	20742679	20787323	-1	HP1BP3	protein_coding
56	0.172465	12	0.115753	1	mitochondrial pyruvate carrier 2 [Source:HGNC Symbol;Acc:HGNC:24515]	167916675	167937072	-1	MPC2	protein_coding
29	0.0535216	5	0.115922	1	LEMD1 antisense RNA 1 [Source:HGNC Symbol;Acc:HGNC:44132]	205373252	205387440	1	LEMD1-AS1	antisense
96	0.053338	9	0.116121	1	Ro60, Y RNA binding protein [Source:HGNC Symbol;Acc:HGNC:11313]	193059422	193091777	1	RO60	protein_coding
2	0.000997614	4	0.116157	1	chromosome 1 open reading frame 116 [Source:HGNC Symbol;Acc:HGNC:28667]	207018522	207032756	-1	C1orf116	protein_coding
0	0	3	0.116252	1	cytochrome c oxidase subunit VIb polypeptide 1 (ubiquitous) (COX6B1) pseudogene	240549867	240550378	-1	AL358176.2	processed_pseudogene
53	0.0387317	4	0.116424	1	novel pseudogene	206035253	206062257	1	BX571818.1	transcribed_unitary_pseudogene
427	0.0272665	6	0.116827	1	family with sequence similarity 129 member A [Source:HGNC Symbol;Acc:HGNC:16784]	184790724	184974508	-1	FAM129A	protein_coding
4	0.106694	1	0.116954	1	novel transcript	70715933	70720289	-1	AL513285.1	lincRNA
0	0	4	0.117357	1	elongin C pseudogene 18 [Source:HGNC Symbol;Acc:HGNC:38154]	68375327	68375663	-1	ELOCP18	processed_pseudogene
5	0.187509	10	0.11755	1	ribosomal protein L21 (RPL21) pseudogene	165676310	165676781	1	AL451074.2	processed_pseudogene
0	0	6	0.117597	1	RNA, U6 small nuclear 503, pseudogene [Source:HGNC Symbol;Acc:HGNC:47466]	75538015	75538119	-1	RNU6-503P	snRNA
0	0	6	0.11761	1	ribosomal protein S13 (RPS13) pseudogene	165671256	165671725	1	AL451074.3	processed_pseudogene
64	0.0285127	3	0.117734	1	T-box 19 [Source:HGNC Symbol;Acc:HGNC:11596]	168280877	168314426	1	TBX19	protein_coding
0	0	7	0.117887	1	olfactory receptor family 6 subfamily K member 6 [Source:HGNC Symbol;Acc:HGNC:15033]	158754720	158755891	1	OR6K6	protein_coding
335	0.0298314	4	0.117975	1	BTB domain containing 8 [Source:HGNC Symbol;Acc:HGNC:21019]	92080305	92184725	1	BTBD8	protein_coding
0	0	4	0.118045	1	RNA, 7SL, cytoplasmic 854, pseudogene [Source:HGNC Symbol;Acc:HGNC:46870]	65761058	65761352	-1	RN7SL854P	misc_RNA
128	0.0406657	12	0.118597	1	axin interactor, dorsalization associated [Source:HGNC Symbol;Acc:HGNC:25761]	222668013	222713210	-1	AIDA	protein_coding
7	0.0568009	4	0.118598	1	novel transcript	111317600	111323981	-1	AL356387.1	antisense
38	0.0410058	5	0.118803	1	H3 histone family member 3A [Source:HGNC Symbol;Acc:HGNC:4764]	226061851	226072007	1	H3F3A	protein_coding
46	-0.00679949	13	0.119209	1	cyclin dependent kinase inhibitor 2C [Source:HGNC Symbol;Acc:HGNC:1789]	50960745	50974634	1	CDKN2C	protein_coding
12	0.130963	14	0.119253	1	MT-ND1 pseudogene 23 [Source:HGNC Symbol;Acc:HGNC:42092]	629062	629433	1	MTND1P23	unprocessed_pseudogene
2	0.145976	8	0.119331	1	high mobility group box 1 pseudogene 45 [Source:HGNC Symbol;Acc:HGNC:39277]	50398825	50399773	-1	HMGB1P45	processed_pseudogene
7	0.145183	1	0.119398	1	novel transcript	31571585	31575573	-1	AC114488.1	antisense
4	0.176225	1	0.119539	1	novel transcript	153977743	153979160	1	AL358472.2	lincRNA
1	0.0116016	4	0.119765	1	novel pseudogene	218301262	218301972	-1	AC096638.2	processed_pseudogene
0	0	5	0.120199	1		145431527	145431693	-1	RF00003	snRNA
2	0.144145	5	0.120213	1	olfactory receptor family 11 subfamily I member 1 pseudogene [Source:HGNC Symbol;Acc:HGNC:14997]	110853939	110854892	1	OR11I1P	unitary_pseudogene
13	0.0493029	7	0.12081	1	novel transcript	206117783	206126805	1	AC244035.1	antisense
1	0.0104445	6	0.120865	1	prostaglandin reductase 1 (PTGR1) pseudogene	147319110	147320224	1	AC242426.1	processed_pseudogene
1	-0.231183	5	0.120992	1	SERTAD4 antisense RNA 1 [Source:HGNC Symbol;Acc:HGNC:32019]	210231456	210234047	-1	SERTAD4-AS1	antisense
17	0.106193	3	0.121414	1	flavin containing monooxygenase 7, pseudogene [Source:HGNC Symbol;Acc:HGNC:32208]	166474745	166481565	1	FMO7P	unprocessed_pseudogene
57	0.014896	3	0.121587	1	novel transcript	22028317	22052927	-1	AL031281.2	lincRNA
0	0	6	0.121834	1	ribosomal protein, large, P0 (RPLP0) pseudogene	153225080	153226006	1	AL161636.2	processed_pseudogene
1839	0.0441001	3	0.12203	1	novel transcript	82212413	82848205	-1	AL157944.1	lincRNA
185	0.041415	3	0.122266	1	GATA zinc finger domain containing 2B [Source:HGNC Symbol;Acc:HGNC:30778]	153789030	153923360	-1	GATAD2B	protein_coding
623	0.042841	14	0.122656	1	EF-hand calcium binding domain 2 [Source:HGNC Symbol;Acc:HGNC:28166]	244969705	245127164	1	EFCAB2	protein_coding
63	0.0108017	10	0.1229	1	BSD domain containing 1 [Source:HGNC Symbol;Acc:HGNC:25501]	32365103	32394731	-1	BSDC1	protein_coding
256	0.0251617	3	0.123125	1	adenylate cyclase 10 [Source:HGNC Symbol;Acc:HGNC:21285]	167809388	167914215	-1	ADCY10	protein_coding
251	0.0237828	3	0.123514	1	transmembrane protein 56 [Source:HGNC Symbol;Acc:HGNC:26477]	95117355	95197607	1	TMEM56	protein_coding
62	0.0126072	3	0.123654	1	PDZ domain containing 1 [Source:HGNC Symbol;Acc:HGNC:8821]	145670852	145708148	-1	PDZK1	protein_coding
4	-0.0150787	3	0.123654	1	bromodomain and WD repeat domain containing 1 pseudogene 1 [Source:HGNC Symbol;Acc:HGNC:51528]	13555001	13555694	1	BRWD1P1	processed_pseudogene
0	0	3	0.123708	1	pseudogene similar to part of BET1 homolog (S. cerevisiae) (BET1)	68381441	68381657	-1	AL139413.1	processed_pseudogene
1	-0.0709193	7	0.123738	1		37737955	37738054	-1	RF00019	misc_RNA
11	0.0440004	3	0.12395	1	Fas ligand [Source:HGNC Symbol;Acc:HGNC:11936]	172659103	172666876	1	FASLG	protein_coding
1	0.065625	5	0.124143	1	pseudogene similar to a hypothetical protein (FLJ10996)	192796533	192797205	1	AL035407.2	unprocessed_pseudogene
209	0.0484313	4	0.12459	1	Wnt ligand secretion mediator [Source:HGNC Symbol;Acc:HGNC:30238]	68098473	68233120	-1	WLS	protein_coding
23	0.00119494	8	0.124914	1	chymotrypsin C [Source:HGNC Symbol;Acc:HGNC:2523]	15438439	15449242	1	CTRC	protein_coding
326	0.0410809	5	0.125016	1	chromosome 1 open reading frame 141 [Source:HGNC Symbol;Acc:HGNC:32044]	67092165	67231853	-1	C1orf141	protein_coding
82	0.0683762	4	0.125451	1	ARV1 homolog, fatty acid homeostasis modulator [Source:HGNC Symbol;Acc:HGNC:29561]	230978981	231000733	1	ARV1	protein_coding
62	0.0314318	4	0.125625	1	synaptosome associated protein 47 [Source:HGNC Symbol;Acc:HGNC:30669]	227728539	227781231	1	SNAP47	protein_coding
195	0.0454013	9	0.12593	1	leucine rich repeat containing 40 [Source:HGNC Symbol;Acc:HGNC:26004]	70144805	70205579	-1	LRRC40	protein_coding
17	0.0272856	4	0.126409	1	protein phosphatase 1 regulatory subunit 15B [Source:HGNC Symbol;Acc:HGNC:14951]	204403381	204411817	-1	PPP1R15B	protein_coding
6	0.0606495	4	0.126493	1	DNA methyltransferase 1 associated protein 1 [Source:HGNC Symbol;Acc:HGNC:18291]	44213455	44220681	1	DMAP1	protein_coding
110	0.0402401	6	0.127354	1	guanylate binding protein 7 [Source:HGNC Symbol;Acc:HGNC:29606]	89131742	89176009	-1	GBP7	protein_coding
1	0.047736	5	0.127549	1	pseudogene similar to part of RIO kinase 2 (yeast) (RIOK2)	40262672	40262984	-1	AL050341.1	processed_pseudogene
81	0.000682235	9	0.127589	1	novel transcript	6159430	6197757	-1	AL031847.2	protein_coding
20	0.0594493	11	0.127835	1	olfactory receptor family 2 subfamily T member 33 [Source:HGNC Symbol;Acc:HGNC:31255]	248269917	248277976	-1	OR2T33	protein_coding
42	0.0474995	3	0.128284	1	flavin containing monooxygenase 6, pseudogene [Source:HGNC Symbol;Acc:HGNC:24024]	171137740	171161568	1	FMO6P	transcribed_unitary_pseudogene
0	0	4	0.128667	1	novel transcript, antisense to APITD1-CORT	10429881	10430677	-1	AL139424.1	antisense
3	0.161964	6	0.129975	1	ubiquitin conjugating enzyme E2 W pseudogene 1 [Source:HGNC Symbol;Acc:HGNC:32198]	96418594	96418933	1	UBE2WP1	processed_pseudogene
0	0	5	0.130625	1	ribosomal protein L12 pseudogene 14 [Source:HGNC Symbol;Acc:HGNC:36495]	15792796	15793285	1	RPL12P14	processed_pseudogene
261	0.0358431	3	0.130706	1	lysophosphatidylglycerol acyltransferase 1 [Source:HGNC Symbol;Acc:HGNC:28985]	211743457	211830763	-1	LPGAT1	protein_coding
0	0	3	0.130763	1	novel transcript	234957231	234959989	1	AL391832.1	lincRNA
271	0.0407916	5	0.130986	1	laminin subunit gamma 1 [Source:HGNC Symbol;Acc:HGNC:6492]	183023420	183145592	1	LAMC1	protein_coding
377	0.0322013	3	0.131248	1	mechanistic target of rapamycin kinase [Source:HGNC Symbol;Acc:HGNC:3942]	11106535	11262507	-1	MTOR	protein_coding
0	0	6	0.131322	1		159851906	159851972	-1	RF00570	snoRNA
49	0.0192815	8	0.131554	1	novel transcript	76041691	76066228	1	AC092813.2	lincRNA
28	0.044604	3	0.131919	1	novel transcript	65703962	65714847	1	AL513493.1	lincRNA
1	0.00520833	3	0.132143	1	PRAME family member 12 [Source:HGNC Symbol;Acc:HGNC:22125]	12774841	12777906	1	PRAMEF12	protein_coding
24	0.0355031	14	0.132398	1	long intergenic non-protein coding RNA 1777 [Source:HGNC Symbol;Acc:HGNC:52567]	4412027	4424689	1	LINC01777	lincRNA
1	0.217941	6	0.132476	1	olfactory receptor family 6 subfamily R member 1 pseudogene [Source:HGNC Symbol;Acc:HGNC:15037]	247833349	247834288	-1	OR6R1P	unprocessed_pseudogene
0	0	4	0.133288	1	RNA, U6 small nuclear 947, pseudogene [Source:HGNC Symbol;Acc:HGNC:47910]	244954858	244954963	1	RNU6-947P	snRNA
72	0.0551488	4	0.133407	1	prune exopolyphosphatase 1 [Source:HGNC Symbol;Acc:HGNC:13420]	151008420	151035713	1	PRUNE1	protein_coding
0	0	6	0.133722	1	novel pseudogene	62905180	62905482	1	AC099794.2	processed_pseudogene
0	0	5	0.133791	1	ribosomal protein S20 pseudogene 5 [Source:HGNC Symbol;Acc:HGNC:36367]	57605847	57606206	-1	RPS20P5	processed_pseudogene
11	0.108291	6	0.134797	1	BCL2 like 15 [Source:HGNC Symbol;Acc:HGNC:33624]	113876816	113887581	-1	BCL2L15	protein_coding
0	0	5	0.134917	1	zinc-finger protein pseudogene	186578279	186579299	1	AL096803.1	processed_pseudogene
131	0.0293809	4	0.135669	1	DEAD-box helicase 59 [Source:HGNC Symbol;Acc:HGNC:25360]	200623896	200669907	-1	DDX59	protein_coding
59	-0.0247642	11	0.135728	1	tubulin tyrosine ligase like 10 [Source:HGNC Symbol;Acc:HGNC:26693]	1173884	1197935	1	TTLL10	protein_coding
6	0.0178657	6	0.13582	1	ASH1L intronic transcript 1 [Source:HGNC Symbol;Acc:HGNC:41449]	155396010	155396978	-1	ASH1L-IT1	sense_intronic
12	0.0797271	4	0.13682	1	insulin like 5 [Source:HGNC Symbol;Acc:HGNC:6088]	66797741	66801256	-1	INSL5	protein_coding
3	0.0421125	4	0.137052	1	aldo-keto reductase family 7 member A3 [Source:HGNC Symbol;Acc:HGNC:390]	19282573	19288770	-1	AKR7A3	protein_coding
1	-0.175758	4	0.137139	1	DnaJ (Hsp40) homolog, subfamily C, member 7 (DNAJC7) pseudogene	63359823	63361179	-1	AL049636.1	processed_pseudogene
5	0.0016841	3	0.137406	1	NFYC antisense RNA 1 [Source:HGNC Symbol;Acc:HGNC:49451]	40690380	40692066	-1	NFYC-AS1	antisense
0	0	3	0.137773	1	pseudogene similar to part of ribosomal protein L32 (RPL32)	235097187	235097412	-1	AL732292.1	processed_pseudogene
285	0.0490992	3	0.13802	1	novel transcript	49025595	49187585	1	AC099788.1	antisense
171	0.0388082	8	0.138418	1	novel transcript	207240122	207309292	1	AL596218.1	lincRNA
675	0.0225933	12	0.138509	1	NIMA related kinase 7 [Source:HGNC Symbol;Acc:HGNC:13386]	198156994	198322420	1	NEK7	protein_coding
0	0	6	0.139706	1	mitochondrial ribosomal protein S21 pseudogene 2 [Source:HGNC Symbol;Acc:HGNC:29749]	157861197	157861460	1	MRPS21P2	processed_pseudogene
0	0	3	0.140607	1	thioredoxin pseudogene 2 [Source:HGNC Symbol;Acc:HGNC:49482]	68514375	68514669	-1	TXNP2	processed_pseudogene
1493	0.0303327	11	0.140625	1	Fas associated factor 1 [Source:HGNC Symbol;Acc:HGNC:3578]	50437028	50960267	-1	FAF1	protein_coding
45	0.0191274	12	0.140735	1	signal recognition particle 9 [Source:HGNC Symbol;Acc:HGNC:11304]	225777813	225790468	1	SRP9	protein_coding
93	0.0511274	3	0.141124	1	chromosome 1 open reading frame 105 [Source:HGNC Symbol;Acc:HGNC:29591]	172420685	172468831	1	C1orf105	protein_coding
397	0.0477271	7	0.141143	1	ATP binding cassette subfamily D member 3 [Source:HGNC Symbol;Acc:HGNC:67]	94418389	94518666	1	ABCD3	protein_coding
3	0.205714	5	0.141295	1	FK506 binding protein 3, 25kDa (FKBP3) pseudogene	38080572	38080911	-1	AL139158.1	processed_pseudogene
216	0.0564091	5	0.141489	1	isoleucyl-tRNA synthetase 2, mitochondrial [Source:HGNC Symbol;Acc:HGNC:29685]	220094132	220148041	1	IARS2	protein_coding
7	-0.0271133	9	0.141927	1	coiled-coil domain containing 163 [Source:HGNC Symbol;Acc:HGNC:27003]	45493866	45500079	-1	CCDC163	protein_coding
405	0.0337437	4	0.142305	1	novel transcript	60659631	60867998	-1	AC099792.1	lincRNA
127	0.0343539	4	0.142795	1	novel transcript	163161675	163213023	1	AL499616.1	antisense
27	0.00808191	3	0.143011	1	tudor and KH domain containing [Source:HGNC Symbol;Acc:HGNC:11713]	151770107	151791416	-1	TDRKH	protein_coding
261	0.0249319	3	0.143907	1	zinc finger protein 678 [Source:HGNC Symbol;Acc:HGNC:28652]	227563543	227677443	1	ZNF678	protein_coding
38	0.0122913	12	0.144024	1	cingulin [Source:HGNC Symbol;Acc:HGNC:17429]	151510510	151538692	1	CGN	protein_coding
0	0	3	0.144157	1	ribosomal protein S15 (RPS15) pseudogene	234356704	234357141	-1	AL355472.1	processed_pseudogene
85	0.0521877	8	0.144552	1	novel transcript	81585941	81625713	-1	AC117944.1	antisense
0	0	3	0.14627	1	RNA, U7 small nuclear 123 pseudogene [Source:HGNC Symbol;Acc:HGNC:45657]	63536711	63536770	-1	RNU7-123P	snRNA
2693	0.0474199	9	0.146281	1	ryanodine receptor 2 [Source:HGNC Symbol;Acc:HGNC:10484]	237042184	237833988	1	RYR2	protein_coding
17	0.0291193	3	0.146878	1	leucine rich repeat containing 71 [Source:HGNC Symbol;Acc:HGNC:26556]	156920632	156933094	1	LRRC71	protein_coding
0	0	5	0.147448	1	ribosomal protein S29 pseudogene 7 [Source:HGNC Symbol;Acc:HGNC:36594]	65154480	65154650	1	RPS29P7	processed_pseudogene
83	0.00855483	11	0.147485	1	galectin 8 [Source:HGNC Symbol;Acc:HGNC:6569]	236518000	236552981	1	LGALS8	protein_coding
93	0.0306182	5	0.14812	1	centriole, cilia and spindle associated protein [Source:HGNC Symbol;Acc:HGNC:29578]	229321011	229343294	-1	CCSAP	protein_coding
2	0.11758	3	0.1489	1	pseudogene similar to part of ribosomal protein L9 (RPL9)	52189916	52190309	-1	AL139156.3	processed_pseudogene
9	-0.0622914	5	0.149006	1	CD1a molecule [Source:HGNC Symbol;Acc:HGNC:1634]	158254424	158258269	1	CD1A	protein_coding
0	0	10	0.149833	1	mitochondrial ribosomal protein S10 pseudogene 1 [Source:HGNC Symbol;Acc:HGNC:29728]	169990067	169990196	1	MRPS10P1	processed_pseudogene
2	0.253967	8	0.150913	1	oocyte secreted protein 1 pseudogene 1 [Source:HGNC Symbol;Acc:HGNC:49240]	44155028	44155301	-1	OOSP1P1	processed_pseudogene
3	0.132885	2	0.151079	1	DEAD (Asp-Glu-Ala-As) box polypeptide 19 (DDX19) pseudogene	188242139	188242678	-1	AL592447.1	processed_pseudogene
1	0.0199977	6	0.151153	1	chromosome 1 open reading frame 123 (C1orf123) pseudogene	99464378	99464776	1	AL365220.1	processed_pseudogene
0	0	6	0.151889	1	RNA, U6 small nuclear 424, pseudogene [Source:HGNC Symbol;Acc:HGNC:47387]	27693731	27693835	1	RNU6-424P	snRNA
167	0.0176296	14	0.152892	1	torsin 1A interacting protein 1 [Source:HGNC Symbol;Acc:HGNC:29456]	179882042	179925000	1	TOR1AIP1	protein_coding
18	0.0434166	3	0.154174	1	interferon regulatory factor 6 [Source:HGNC Symbol;Acc:HGNC:6121]	209785617	209806175	-1	IRF6	protein_coding
129	0.00183499	5	0.154318	1	adenylate kinase 2 [Source:HGNC Symbol;Acc:HGNC:362]	33007940	33080996	-1	AK2	protein_coding
87	0.0631989	5	0.154318	1	antizyme inhibitor 2 [Source:HGNC Symbol;Acc:HGNC:29957]	33081104	33123492	1	AZIN2	protein_coding
59	0.0253441	8	0.154484	1	novel transcript	222815022	222837384	1	AL392172.1	lincRNA
0	0	3	0.155536	1	ribulose-5-phosphate-3-epimerase pseudogene 3 [Source:HGNC Symbol;Acc:HGNC:44522]	27739954	27740629	1	RPEP3	processed_pseudogene
0	0	3	0.156401	1	small nucleolar RNA, C/D box 45B [Source:HGNC Symbol;Acc:HGNC:10185]	75789477	75789548	1	SNORD45B	snoRNA
5	0.370993	16	0.156712	1	ribosomal protein L35a (RPL35A) pseudogene	246755511	246755832	-1	AL591848.1	processed_pseudogene
76	0.00296823	13	0.158687	1	diphthamide biosynthesis 5 [Source:HGNC Symbol;Acc:HGNC:24270]	100989623	101026088	-1	DPH5	protein_coding
1507	0.0249877	4	0.159308	1	formin 2 [Source:HGNC Symbol;Acc:HGNC:14074]	240014348	240475187	1	FMN2	protein_coding
0	0	3	0.16042	1	RNA, variant U1 small nuclear 3 [Source:HGNC Symbol;Acc:HGNC:48311]	148402715	148402875	1	RNVU1-3	snRNA
13	0.0773894	11	0.160981	1	transmembrane protein 167B [Source:HGNC Symbol;Acc:HGNC:30187]	109089803	109096934	1	TMEM167B	protein_coding
3	0.0713973	7	0.161468	1	novel transcript	99968383	99969864	-1	AC118553.1	antisense
3	0.169151	2	0.161572	1	novel transcript	20412304	20413253	-1	AL139254.1	lincRNA
171	0.0318944	6	0.161781	1	LAMTOR5 antisense RNA 1 [Source:HGNC Symbol;Acc:HGNC:40823]	110347116	110443817	1	LAMTOR5-AS1	processed_transcript
0	0	3	0.164773	1	novel transcript	152205858	152207057	1	AL589986.2	lincRNA
3	0.0575344	3	0.165797	1	long intergenic non-protein coding RNA 337 [Source:HGNC Symbol;Acc:HGNC:28620]	6234692	6239444	1	LINC00337	lincRNA
15	0.11667	2	0.166941	1	long intergenic non-protein coding RNA 1741 [Source:HGNC Symbol;Acc:HGNC:52529]	177700524	177710330	1	LINC01741	lincRNA
42	0.0585997	3	0.167396	1	novel transcript	174934947	174954261	-1	Z99127.1	antisense
9	0.12193	1	0.169991	1	small proline rich protein 5 [Source:HGNC Symbol;Acc:HGNC:53428]	152947154	152949258	1	SPRR5	protein_coding
33	0.0127228	6	0.170539	1	long intergenic non-protein coding RNA 1133 [Source:HGNC Symbol;Acc:HGNC:49447]	159961218	159984750	1	LINC01133	lincRNA
5	0.0203356	4	0.171349	1	novel transcript	63024207	63025658	1	AL162400.1	lincRNA
61	0.0373864	4	0.173031	1	calponin 3 [Source:HGNC Symbol;Acc:HGNC:2157]	94896949	94927223	-1	CNN3	protein_coding
461	0.0269888	6	0.173191	1	RAP1A, member of RAS oncogene family [Source:HGNC Symbol;Acc:HGNC:9855]	111542218	111716691	1	RAP1A	protein_coding
1	0.0641517	6	0.175208	1	interferon stimulated exonuclease gene 20 like 2 [Source:HGNC Symbol;Acc:HGNC:25745]	156721891	156728799	-1	ISG20L2	protein_coding
3	0.175222	3	0.175222	1	general transcription factor IIA, 2, 12kDa (GTF2A2) pseudogene	31263245	31263681	-1	AC114495.2	processed_pseudogene
0	0	3	0.175916	1	coiled-coil-helix-coiled-coil-helix domain containing 2 pseudogene 5 [Source:HGNC Symbol;Acc:HGNC:39589]	93921268	93921667	-1	CHCHD2P5	processed_pseudogene
7	0.0367824	4	0.176225	1	jumping translocation breakpoint [Source:HGNC Symbol;Acc:HGNC:6201]	153974269	153977674	-1	JTB	protein_coding
323	0.0337403	6	0.177753	1	lin-9 DREAM MuvB core complex component [Source:HGNC Symbol;Acc:HGNC:30830]	226231149	226309869	-1	LIN9	protein_coding
88	0.044531	4	0.179859	1	long intergenic non-protein coding RNA 1739 [Source:HGNC Symbol;Acc:HGNC:52527]	62975751	63022504	-1	LINC01739	lincRNA
19	0.057148	10	0.179916	1	synaptophysin like 2 [Source:HGNC Symbol;Acc:HGNC:27638]	109466546	109482134	1	SYPL2	protein_coding
0	0	3	0.181123	1	RNA, U2 small nuclear 19, pseudogene [Source:HGNC Symbol;Acc:HGNC:48512]	205566716	205566799	1	RNU2-19P	snRNA
269	0.0525858	6	0.182733	1	long intergenic non-protein coding RNA 1707 [Source:HGNC Symbol;Acc:HGNC:52495]	69055898	69185003	1	LINC01707	lincRNA
528	0.0287476	7	0.182877	1	novel transcript, lincRNA-DISP1 readthrough	222815064	222994906	1	AC093152.1	lincRNA
3	0.0198992	4	0.183197	1	TP73 antisense RNA 1 [Source:HGNC Symbol;Acc:HGNC:29052]	3735511	3747373	-1	TP73-AS1	transcribed_unitary_pseudogene
3	0.14203	3	0.183544	1	novel transcript	9983141	9984568	1	AL603962.1	sense_intronic
0	0	6	0.183808	1	RNA, U2 small nuclear 12, pseudogene [Source:HGNC Symbol;Acc:HGNC:48505]	176243862	176244029	-1	RNU2-12P	snRNA
28	0.027225	3	0.186865	1	hydroxysteroid 17-beta dehydrogenase 7 [Source:HGNC Symbol;Acc:HGNC:5215]	162790702	162812817	1	HSD17B7	protein_coding
38	-0.0120902	6	0.188055	1	solute carrier family 2 member 7 [Source:HGNC Symbol;Acc:HGNC:13445]	9003300	9026345	-1	SLC2A7	protein_coding
0	0	4	0.189221	1	beta-1,3-galactosyltransferase 6 [Source:HGNC Symbol;Acc:HGNC:17978]	1232226	1235041	1	B3GALT6	protein_coding
0	0	3	0.189658	1	RNA, variant U1 small nuclear 4 [Source:HGNC Symbol;Acc:HGNC:48312]	120942600	120942763	1	RNVU1-4	snRNA
18	0.012774	3	0.189787	1	ribosomal protein S7 (RPS7) pseudogene	1724512	1737251	1	AL031282.1	transcribed_processed_pseudogene
2	0.248466	3	0.19124	1	ribosomal protein S13 pseudogene 2 [Source:HGNC Symbol;Acc:HGNC:36364]	52772194	52772648	-1	RPS13P2	processed_pseudogene
530	0.0331653	3	0.193088	1	kinesin family member 1B [Source:HGNC Symbol;Acc:HGNC:16636]	10210805	10381603	1	KIF1B	protein_coding
14	0.0280563	4	0.193548	1	zinc finger protein 436 [Source:HGNC Symbol;Acc:HGNC:20814]	23359448	23369836	-1	ZNF436	protein_coding
8	0.13598	1	0.194074	1	novel transcript	224766352	224773341	1	AL391811.1	lincRNA
16	-0.00562381	3	0.19505	1	RAR related orphan receptor C [Source:HGNC Symbol;Acc:HGNC:10260]	151806071	151831845	-1	RORC	protein_coding
2	-0.0921278	9	0.195573	1	SNAP associated protein [Source:HGNC Symbol;Acc:HGNC:17145]	153658654	153661830	1	SNAPIN	protein_coding
79	0.0187546	11	0.196883	1	ciliary rootlet coiled-coil, rootletin pseudogene 3 [Source:HGNC Symbol;Acc:HGNC:29405]	16467436	16499257	-1	CROCCP3	transcribed_unprocessed_pseudogene
14	0.014676	3	0.197544	1	Novel transcript	115270767	115283763	-1	AL049825.1	lincRNA
171	0.0248313	3	0.198255	1	RCAN3 antisense RNA [Source:HGNC Symbol;Acc:HGNC:39009]	24496254	24535400	-1	RCAN3AS	antisense
56	0.046637	6	0.199604	1	proteoglycan 4 [Source:HGNC Symbol;Acc:HGNC:9364]	186296279	186314562	1	PRG4	protein_coding
32	0.0438601	4	0.200151	1	peptidylprolyl isomerase H [Source:HGNC Symbol;Acc:HGNC:14651]	42658423	42676758	1	PPIH	protein_coding
0	0	6	0.201307	1		70430896	70431178	1	RF00017	misc_RNA
0	0	4	0.20432	1	novel transcript, antisense to SLC25A24	108199926	108201491	1	AL359258.2	antisense
2	0.222875	3	0.205311	1	septin 14 pseudogene 17 [Source:HGNC Symbol;Acc:HGNC:51703]	227980051	227980227	1	SEPT14P17	unprocessed_pseudogene
92	0.0308856	4	0.20616	1	nicotinamide nucleotide adenylyltransferase 1 [Source:HGNC Symbol;Acc:HGNC:17877]	9943428	9985501	1	NMNAT1	protein_coding
7	0.0506193	4	0.20616	1	novel transcript	9942923	9949974	1	AL357140.2	sense_intronic
35	0.0518509	7	0.206403	1	influenza virus NS1A binding protein [Source:HGNC Symbol;Acc:HGNC:16951]	185296388	185317273	-1	IVNS1ABP	protein_coding
21	0.100999	8	0.207856	1	beta-1,3-galactosyltransferase 2 [Source:HGNC Symbol;Acc:HGNC:917]	193179045	193186654	-1	B3GALT2	protein_coding
0	0	7	0.213325	1	olfactory receptor family 10 subfamily J member 6 pseudogene [Source:HGNC Symbol;Acc:HGNC:14994]	159598298	159599227	1	OR10J6P	unprocessed_pseudogene
55	0.00365988	3	0.218375	1	RNA polymerase III subunit G like [Source:HGNC Symbol;Acc:HGNC:28466]	145964690	145978848	1	POLR3GL	protein_coding
0	0	4	0.218999	1	RNA, U1 small nuclear 2 [Source:HGNC Symbol;Acc:HGNC:10123]	16895980	16896143	1	RNU1-2	snRNA
276	0.0240702	4	0.219779	1	sorting nexin 7 [Source:HGNC Symbol;Acc:HGNC:14971]	98661701	98760500	1	SNX7	protein_coding
4	0.219779	4	0.219779	1	novel transcript	98660388	98661059	-1	AC095031.1	TEC
357	0.0329814	7	0.22071	1	ABL proto-oncogene 2, non-receptor tyrosine kinase [Source:HGNC Symbol;Acc:HGNC:77]	179099330	179229684	-1	ABL2	protein_coding
13	0.0807604	5	0.223258	1	novel transcript	94318479	94324569	-1	AC097059.2	lincRNA
42	0.0920698	7	0.224612	1	DISC1 intronic transcript 1 [Source:HGNC Symbol;Acc:HGNC:41325]	231925834	231945233	1	DISC1-IT1	sense_intronic
35	0.030406	4	0.226217	1	SLC2A1 antisense RNA 1 [Source:HGNC Symbol;Acc:HGNC:44187]	42959049	42983358	1	SLC2A1-AS1	lincRNA
131	0.0628071	3	0.226691	1	cold shock domain containing E1 [Source:HGNC Symbol;Acc:HGNC:29905]	114716913	114758676	-1	CSDE1	protein_coding
3	0.00709935	9	0.235387	1	novel transcript, antisense to CNR2	23907111	23907885	1	AL590609.3	antisense
16	0.0412675	4	0.238154	1	novel transcript	168401483	168407274	-1	AL022100.2	lincRNA
23	0.0134685	5	0.240686	1	novel transcript	209147267	209155101	-1	AC092810.3	lincRNA
0	0	6	0.242505	1	novel transcript	230280312	230281893	-1	AL136988.1	antisense
0	0	9	0.243643	1	novel transcript, antisense to RALGPS2	178724306	178726285	-1	AL449106.1	antisense
0	0	5	0.245103	1		67102645	67102779	-1	RF00322	snoRNA
35	-0.00035652	4	0.248641	1	ATPase cation transporting 13A2 [Source:HGNC Symbol;Acc:HGNC:30213]	16985958	17011928	-1	ATP13A2	protein_coding
3	0.0417621	4	0.249414	1	novel transcript	230874846	230879015	1	AL118511.1	antisense
61	0.0588841	3	0.256422	1	novel transcript	244068820	244093026	-1	AL590483.1	lincRNA
0	0	4	0.260011	1	microRNA 6734 [Source:HGNC Symbol;Acc:HGNC:50219]	43364648	43364715	-1	MIR6734	miRNA
28	0.0234247	4	0.261858	1	S100 calcium binding protein A11 [Source:HGNC Symbol;Acc:HGNC:10488]	152032506	152047907	-1	S100A11	protein_coding
11	0.0123763	3	0.262616	1	semaphorin 6C [Source:HGNC Symbol;Acc:HGNC:10740]	151131685	151146664	-1	SEMA6C	protein_coding
43	0.0856062	5	0.264753	1	novel transcript	59055999	59078116	-1	AL592431.1	lincRNA
6	0.110087	2	0.264945	1	Fc fragment of IgA and IgM receptor [Source:HGNC Symbol;Acc:HGNC:24692]	206957965	206970625	-1	FCAMR	protein_coding
99	0.0326973	3	0.265111	1	dual specificity tyrosine phosphorylation regulated kinase 3 [Source:HGNC Symbol;Acc:HGNC:3094]	206635536	206684419	1	DYRK3	protein_coding
23	-0.0107882	5	0.265937	1	death effector domain containing [Source:HGNC Symbol;Acc:HGNC:2755]	161120974	161132688	-1	DEDD	protein_coding
0	0	4	0.267859	1	RNA, 5S ribosomal pseudogene 78 [Source:HGNC Symbol;Acc:HGNC:42855]	229549905	229550022	1	RNA5SP78	rRNA_pseudogene
0	0	3	0.272276	1	RNA, U6 small nuclear 307, pseudogene [Source:HGNC Symbol;Acc:HGNC:47270]	174996524	174996629	1	RNU6-307P	snRNA
1	-0.05	3	0.272518	1	gap junction protein beta 3 [Source:HGNC Symbol;Acc:HGNC:4285]	34781214	34786369	1	GJB3	protein_coding
0	0	4	0.278311	1	cysteine rich C-terminal 1 [Source:HGNC Symbol;Acc:HGNC:29875]	152514482	152516008	1	CRCT1	protein_coding
0	0	3	0.28422	1	cytochrome P450 family 4 subfamily A member 44, pseudogene [Source:HGNC Symbol;Acc:HGNC:42416]	47002995	47003148	-1	CYP4A44P	unprocessed_pseudogene
103	0.0588909	3	0.289355	1	UDP-N-acetylglucosamine pyrophosphorylase 1 [Source:HGNC Symbol;Acc:HGNC:12457]	162561506	162599842	1	UAP1	protein_coding
3	0.29072	3	0.29072	1	novel transcript, antisense to SLC39A1	153964361	153965070	1	AL358472.4	antisense
5	0.297157	5	0.297157	1	novel transcript	186521773	186522304	1	AL096803.3	lincRNA
63	0.0487481	7	0.29806	1	novel transcript	7810242	7827342	-1	Z98884.1	antisense
122	0.0325836	4	0.300375	1	laminin subunit gamma 2 [Source:HGNC Symbol;Acc:HGNC:6493]	183186238	183244900	1	LAMC2	protein_coding
186	0.045372	5	0.307593	1	OTU deubiquitinase 7B [Source:HGNC Symbol;Acc:HGNC:16683]	149937812	150010726	-1	OTUD7B	protein_coding
91	0.0459112	3	0.315289	1	DDB1 and CUL4 associated factor 8 [Source:HGNC Symbol;Acc:HGNC:24891]	160215715	160262531	-1	DCAF8	protein_coding
23	0.0636245	4	0.315962	1	neudesin neurotrophic factor [Source:HGNC Symbol;Acc:HGNC:30384]	212432920	212446379	1	NENF	protein_coding
168	0.0333222	4	0.328515	1	ROR1 antisense RNA 1 [Source:HGNC Symbol;Acc:HGNC:40508]	64094442	64171297	-1	ROR1-AS1	antisense
17	0.10839	1	0.330993	1	novel transcript	197437976	197447469	-1	AL136322.1	antisense
23	0.118681	8	0.334693	1	chromatin target of PRMT1 [Source:HGNC Symbol;Acc:HGNC:24511]	153633982	153646306	1	CHTOP	protein_coding
5	0.139359	2	0.33713	1	forkhead box D2 [Source:HGNC Symbol;Acc:HGNC:3803]	47436017	47440691	1	FOXD2	protein_coding
7	0.28617	2	0.344667	1	novel transcript	19814367	19819502	1	AL391883.1	antisense
37	0.0616686	3	0.363391	1	ATP synthase peripheral stalk-membrane subunit b [Source:HGNC Symbol;Acc:HGNC:840]	111448864	111462773	1	ATP5PB	protein_coding
19	0.0938639	3	0.36488	1	myotubularin related protein 11 [Source:HGNC Symbol;Acc:HGNC:24307]	149928651	149936879	-1	MTMR11	protein_coding
392	0.0478772	3	0.374729	1	nuclear receptor subfamily 5 group A member 2 [Source:HGNC Symbol;Acc:HGNC:7984]	200027614	200177420	1	NR5A2	protein_coding
0	0	8	0.398781	1		38950825	38950925	-1	RF00019	misc_RNA
7	0.243287	1	0.400608	1	novel transcript, antisense to PBX1	164769116	164774641	-1	AL357568.1	antisense
1	0.469854	5	0.403678	1		111446798	111446908	1	RF00019	misc_RNA
161	0.0696875	3	0.436824	1	CD46 molecule [Source:HGNC Symbol;Acc:HGNC:6953]	207752057	207795513	1	CD46	protein_coding
0	0	3	0.475002	1	ring finger protein 186 [Source:HGNC Symbol;Acc:HGNC:25978]	19814029	19815283	-1	RNF186	protein_coding
3	-0.0190134	3	-0.318941	2	ribosomal protein L36a pseudogene 13 [Source:HGNC Symbol;Acc:HGNC:35877]	24334512	24335152	1	RPL36AP13	processed_pseudogene
17	-0.125182	1	-0.255521	2	N-acetylglucosamine kinase [Source:HGNC Symbol;Acc:HGNC:17174]	71064344	71079808	1	NAGK	protein_coding
48	0.0114953	8	-0.24871	2	novel transcript	7886770	7899655	-1	AC007463.1	lincRNA
172	0.057821	3	-0.240694	2	novel transcript, antisense to NAGK	71002531	71064743	-1	AC007881.2	antisense
83	0.00408215	8	-0.228057	2	interleukin 18 receptor accessory protein [Source:HGNC Symbol;Acc:HGNC:5989]	102418689	102452565	1	IL18RAP	protein_coding
49	0.0445723	10	-0.220001	2	family with sequence similarity 124 member B [Source:HGNC Symbol;Acc:HGNC:26224]	224378698	224402107	-1	FAM124B	protein_coding
0	0	4	-0.216336	2	microRNA 4777 [Source:HGNC Symbol;Acc:HGNC:41773]	231362708	231362793	1	MIR4777	miRNA
839	0.0371609	6	-0.208932	2	novel transcript	47924181	48314206	-1	AC092650.1	lincRNA
0	0	14	-0.204187	2	CATIP antisense RNA 1 [Source:HGNC Symbol;Acc:HGNC:41080]	218366665	218367835	-1	CATIP-AS1	processed_transcript
4	-0.165011	4	-0.203877	2	novel transcript	105324210	105330529	1	AC012360.1	lincRNA
123	0.0145784	5	-0.192827	2	NLR family CARD domain containing 4 [Source:HGNC Symbol;Acc:HGNC:16412]	32224453	32265732	-1	NLRC4	protein_coding
11	-0.0183521	8	-0.172476	2	cholinergic receptor nicotinic gamma subunit [Source:HGNC Symbol;Acc:HGNC:1967]	232539692	232548115	1	CHRNG	protein_coding
38	0.0515944	10	-0.171518	2	GPN-loop GTPase 1 [Source:HGNC Symbol;Acc:HGNC:17030]	27628247	27651508	1	GPN1	protein_coding
261	0.0282817	3	-0.169175	2	high density lipoprotein binding protein [Source:HGNC Symbol;Acc:HGNC:4857]	241227264	241317061	-1	HDLBP	protein_coding
217	0.0396629	5	-0.166169	2	fibronectin 1 [Source:HGNC Symbol;Acc:HGNC:3778]	215360440	215436073	-1	FN1	protein_coding
101	0.0292797	5	-0.161486	2	isocitrate dehydrogenase (NADP(+)) 1, cytosolic [Source:HGNC Symbol;Acc:HGNC:5382]	208236227	208266074	-1	IDH1	protein_coding
0	0	3	-0.160157	2	sideroflexin 5 (SFXN5) pseudogene	116687218	116687387	-1	AC104408.1	processed_pseudogene
24	0.0143877	10	-0.154728	2	long intergenic non-protein coding RNA 1460 [Source:HGNC Symbol;Acc:HGNC:50858]	27705786	27715732	-1	LINC01460	lincRNA
268	0.0238206	9	-0.154091	2	forkhead box N2 [Source:HGNC Symbol;Acc:HGNC:5281]	48314637	48379295	1	FOXN2	protein_coding
67	0.0398256	4	-0.153108	2	long intergenic non-protein coding RNA 487 [Source:HGNC Symbol;Acc:HGNC:42947]	6728177	6770311	-1	LINC00487	lincRNA
0	0	6	-0.152672	2	microRNA 4437 [Source:HGNC Symbol;Acc:HGNC:41715]	181305593	181305652	-1	MIR4437	miRNA
3	-0.176942	7	-0.151144	2	TEC	176189919	176192538	-1	AC009336.3	TEC
56	0.0504458	4	-0.151072	2	novel transcript	234438328	234462127	1	AC097713.1	lincRNA
0	0	3	-0.146377	2	developmentally regulated GTP binding protein 1 (DRG1) pseudogene	20239892	20241046	-1	AC007041.1	processed_pseudogene
77	-0.0212236	3	-0.144967	2	NCKAP5 antisense RNA 2 [Source:HGNC Symbol;Acc:HGNC:54065]	133264968	133284762	1	NCKAP5-AS2	antisense
12	0.0589306	4	-0.144443	2	novel transcript	101535601	101539077	1	AC093894.1	lincRNA
38	0.0198296	7	-0.138472	2	novel transcript	5696220	5708095	1	AC108025.2	3prime_overlapping_ncRNA
41	0.0746417	5	-0.138154	2	long intergenic non-protein coding RNA 1819 [Source:HGNC Symbol;Acc:HGNC:52624]	43027853	43039547	-1	LINC01819	lincRNA
333	0.0183424	18	-0.13769	2	CYP1B1 antisense RNA 1 [Source:HGNC Symbol;Acc:HGNC:28543]	38073447	38231651	1	CYP1B1-AS1	antisense
7	-0.086901	3	-0.135395	2	vesicle associated membrane protein 5 [Source:HGNC Symbol;Acc:HGNC:12646]	85584431	85593406	1	VAMP5	protein_coding
161	0.0582855	3	-0.135159	2	family with sequence similarity 49 member A [Source:HGNC Symbol;Acc:HGNC:25373]	16549459	16666331	-1	FAM49A	protein_coding
0	0	4	-0.133816	2	RNA, 7SK small nuclear pseudogene 200 [Source:HGNC Symbol;Acc:HGNC:45924]	206221315	206221634	1	RN7SKP200	misc_RNA
0	0	4	-0.131935	2		44932320	44932406	1	RF02246	misc_RNA
0	0	3	-0.127327	2	DEAD/H-box helicase 11 like 2 [Source:HGNC Symbol;Acc:HGNC:37103]	113599036	113601261	-1	DDX11L2	unprocessed_pseudogene
0	0	3	-0.126375	2	voltage dependent anion channel 1 pseudogene 13 [Source:HGNC Symbol;Acc:HGNC:50515]	42463139	42463997	-1	VDAC1P13	processed_pseudogene
24	0.0850784	3	-0.12309	2	phosphoglucomutase 5 pseudogene 4 [Source:HGNC Symbol;Acc:HGNC:49605]	113541937	113563298	1	PGM5P4	unprocessed_pseudogene
0	0	5	-0.117294	2	RNA, U7 small nuclear 9 pseudogene [Source:HGNC Symbol;Acc:HGNC:34105]	229606238	229606299	1	RNU7-9P	snRNA
9	-0.0795492	8	-0.116734	2	SET domain containing (lysine methyltransferase) 8 (SETD8) pseudogene	91747940	91748986	-1	AC027612.3	processed_pseudogene
5	0.0639741	8	-0.115638	2	novel transcript, antisense to STK17B	196151263	196154881	1	AC114760.2	antisense
0	0	7	-0.113704	2	serine/threonine kinase receptor associated protein (STRAP) pseudogene	37816915	37817961	1	AC010878.1	processed_pseudogene
0	0	3	-0.113128	2	microRNA 10b [Source:HGNC Symbol;Acc:HGNC:31498]	176150303	176150412	1	MIR10B	miRNA
20	-0.0419714	3	-0.113128	2	homeobox D4 [Source:NCBI gene;Acc:3233]	176151085	176173097	1	AC009336.2	protein_coding
131	0.0295223	7	-0.112768	2	kinesin family member 1A [Source:HGNC Symbol;Acc:HGNC:888]	240713761	240821036	-1	KIF1A	protein_coding
180	0.0218069	4	-0.112301	2	RFX family member 8, lacking RFX DNA binding domain [Source:HGNC Symbol;Acc:HGNC:37253]	101397359	101475112	-1	RFX8	protein_coding
1968	0.0220519	7	-0.108947	2	NCK associated protein 5 [Source:HGNC Symbol;Acc:HGNC:29847]	132671788	133568463	-1	NCKAP5	protein_coding
0	0	13	-0.107207	2	microRNA 153-1 [Source:HGNC Symbol;Acc:HGNC:31539]	219294111	219294200	-1	MIR153-1	miRNA
0	0	3	-0.106506	2		237869904	237869982	1	RF00157	snoRNA
130	0.0366752	4	-0.104904	2	ring finger protein 149 [Source:HGNC Symbol;Acc:HGNC:23137]	101271219	101308701	-1	RNF149	protein_coding
1	-0.0891862	4	-0.104904	2	microRNA 5696 [Source:HGNC Symbol;Acc:HGNC:43516]	101309450	101309534	1	MIR5696	miRNA
21	0.0402336	4	-0.101709	2	mal, T cell differentiation protein [Source:HGNC Symbol;Acc:HGNC:6817]	95025677	95053992	1	MAL	protein_coding
6	0.0282971	9	-0.101114	2	mannosyl-oligosaccharide glucosidase [Source:HGNC Symbol;Acc:HGNC:24862]	74461057	74465410	-1	MOGS	protein_coding
37	0.0899846	6	0.100039	2	basic leucine zipper and W2 domains 1 [Source:HGNC Symbol;Acc:HGNC:18380]	200810594	200827338	1	BZW1	protein_coding
0	0	3	0.100171	2	pseudogene similar to part of pleckstrin homology domain containing, family B (evectins) member 2 (PLEKHB2)	129992602	129993105	-1	AC079776.2	unprocessed_pseudogene
2	0.0561582	5	0.100525	2	novel transcript	102987323	102988565	1	AC108051.1	lincRNA
2	0.186711	10	0.100526	2		152284350	152284460	-1	RF00019	misc_RNA
156	0.00586314	9	0.100799	2	CCDC148 antisense RNA 1 [Source:HGNC Symbol;Acc:HGNC:44134]	158166650	158236169	1	CCDC148-AS1	antisense
36	0.00222115	12	0.101127	2	dynactin subunit 1 [Source:HGNC Symbol;Acc:HGNC:2711]	74361154	74392087	-1	DCTN1	protein_coding
94	0.0421844	3	0.101373	2	novel transcript	88538720	88575610	1	AC104134.1	antisense
50	0.00812312	7	0.102132	2	novel transcript	113831049	113843356	-1	AC104653.1	lincRNA
0	0	8	0.102281	2	RNY4 pseudogene 7 [Source:HGNC Symbol;Acc:HGNC:34056]	127798903	127798998	-1	RNY4P7	misc_RNA
43	0.0138302	15	0.102568	2	CXXC repeat containing interactor of PDZ3 domain [Source:HGNC Symbol;Acc:HGNC:14312]	46616416	46625742	1	CRIPT	protein_coding
504	0.044503	3	0.102657	2	ASXL transcriptional regulator 2 [Source:HGNC Symbol;Acc:HGNC:23805]	25733753	25878516	-1	ASXL2	protein_coding
0	0	9	0.102696	2	novel transcript	91580336	91580863	1	AC233266.2	lincRNA
1266	0.0421728	5	0.103105	2	BRISC and BRCA1 A complex member 2 [Source:HGNC Symbol;Acc:HGNC:1106]	27889941	28338901	1	BABAM2	protein_coding
0	0	4	0.103268	2	RNA, U6 small nuclear 1206, pseudogene [Source:HGNC Symbol;Acc:HGNC:48169]	201079842	201079944	1	RNU6-1206P	snRNA
0	0	5	0.103277	2	RNA, 7SL, cytoplasmic 111, pseudogene [Source:HGNC Symbol;Acc:HGNC:46127]	118016385	118016669	1	RN7SL111P	misc_RNA
0	0	3	0.103388	2	novel transcript	692083	693235	-1	AC092159.3	antisense
13	0.0749062	10	0.103826	2	long intergenic non-protein coding RNA 1851 [Source:HGNC Symbol;Acc:HGNC:52667]	77915934	77918011	1	LINC01851	lincRNA
78	0.0408403	4	0.104042	2	long intergenic non-protein coding RNA 1812 [Source:HGNC Symbol;Acc:HGNC:52616]	67796054	67825562	-1	LINC01812	lincRNA
0	0	5	0.1041	2	small nucleolar RNA, C/D box 51 [Source:HGNC Symbol;Acc:HGNC:10201]	206161878	206161957	1	SNORD51	snoRNA
0	0	5	0.1041	2	small nucleolar RNA, H/ACA box 41 [Source:HGNC Symbol;Acc:HGNC:32634]	206162228	206162359	1	SNORA41	snoRNA
0	0	5	0.1041	2		206161841	206161929	1	RF00134	snoRNA
221	0.036054	4	0.104163	2	novel transcript	13537673	13609168	1	AC073062.1	lincRNA
0	0	4	0.104439	2	long intergenic non-protein coding RNA 1875 [Source:HGNC Symbol;Acc:HGNC:52694]	545805	546667	1	LINC01875	lincRNA
309	0.0222932	5	0.105397	2	methyltransferase like 8 [Source:HGNC Symbol;Acc:HGNC:25856]	171317405	171434802	-1	METTL8	protein_coding
45	0.0832441	3	0.105625	2	novel transcript	79158374	79185523	1	AC011754.1	sense_overlapping
403	0.03183	11	0.105995	2	chromosome 2 open reading frame 42 [Source:HGNC Symbol;Acc:HGNC:26056]	70149880	70248615	-1	C2orf42	protein_coding
17	0.120168	1	0.106003	2	gastrokine 1 [Source:HGNC Symbol;Acc:HGNC:23217]	68974573	68980974	1	GKN1	protein_coding
1	0.187779	4	0.106502	2	immunoglobulin kappa joining 3 [Source:HGNC Symbol;Acc:HGNC:5721]	88861221	88861258	-1	IGKJ3	IG_J_gene
0	0	4	0.106502	2	immunoglobulin kappa joining 2 [Source:HGNC Symbol;Acc:HGNC:5720]	88861525	88861563	-1	IGKJ2	IG_J_gene
103	0.0493272	4	0.106502	2	novel transcript	88811186	88861563	-1	AC244205.1	processed_transcript
3	0.137077	1	0.106699	2	novel transcript	145600907	145603423	-1	AC079163.1	lincRNA
0	0	4	0.106857	2	thymosin beta 10 [Source:HGNC Symbol;Acc:HGNC:11879]	84905656	84906671	1	TMSB10	protein_coding
0	0	12	0.10709	2	ribosomal protein S29 pseudogene 8 [Source:HGNC Symbol;Acc:HGNC:36915]	148595158	148595328	1	RPS29P8	processed_pseudogene
41	0.0672585	3	0.107217	2	novel transcript	54516048	54540697	-1	AC092839.1	antisense
0	0	3	0.107414	2	RAD52 homolog (S. cerevisiae) (RAD52) pseudogene	179399728	179400875	-1	AC068042.1	processed_pseudogene
5	0.0816639	10	0.107597	2	novel transcript, antisense to KANSL1L	210028417	210029156	1	AC007038.2	antisense
0	0	11	0.108017	2	coiled-coil domain containing 74B [Source:HGNC Symbol;Acc:HGNC:25267]	130139287	130145134	-1	CCDC74B	protein_coding
837	0.0347636	8	0.108185	2	VRK serine/threonine kinase 2 [Source:HGNC Symbol;Acc:HGNC:12719]	57907629	58159920	1	VRK2	protein_coding
5	0.1041	3	0.108238	2	eukaryotic translation elongation factor 1 beta 2 [Source:HGNC Symbol;Acc:HGNC:3208]	206159585	206162928	1	EEF1B2	protein_coding
0	0	5	0.108292	2	MT-ND3 pseudogene 9 [Source:HGNC Symbol;Acc:HGNC:42149]	143098484	143098829	-1	MTND3P9	processed_pseudogene
0	0	6	0.108687	2	RNA, 5S ribosomal pseudogene 96 [Source:HGNC Symbol;Acc:HGNC:42894]	69181897	69182003	-1	RNA5SP96	rRNA_pseudogene
2	0.00103667	5	0.108689	2	ribosomal protein L22 pseudogene 10 [Source:HGNC Symbol;Acc:HGNC:36559]	106247369	106247741	1	RPL22P10	processed_pseudogene
0	0	4	0.108874	2	keratin 18 pseudogene 29 [Source:HGNC Symbol;Acc:HGNC:33398]	181961212	181962478	-1	KRT18P29	processed_pseudogene
0	0	8	0.108953	2		206025593	206025697	1	RF00019	misc_RNA
4	0.111677	7	0.109183	2	SOS1 intronic transcript 1 [Source:HGNC Symbol;Acc:HGNC:41385]	38992279	38993857	-1	SOS1-IT1	sense_intronic
1	0.202381	5	0.109375	2	family with sequence similarity 136, member A (FAM136A) pseudogene	64208498	64208716	-1	AC012368.3	processed_pseudogene
4	0.153376	4	0.109456	2	MT-CO3 pseudogene 5 [Source:HGNC Symbol;Acc:HGNC:52123]	143098898	143099933	-1	MTCO3P5	processed_pseudogene
1664	0.0544227	7	0.109985	2	testis expressed 41 [Source:HGNC Symbol;Acc:HGNC:48667]	144667967	145262988	1	TEX41	lincRNA
0	0	4	0.11031	2	immunoglobulin kappa variable 2-24 [Source:HGNC Symbol;Acc:HGNC:5781]	89176328	89177160	-1	IGKV2-24	IG_V_gene
0	0	3	0.110393	2	immunoglobulin kappa variable 3D-15 (gene/pseudogene) [Source:HGNC Symbol;Acc:HGNC:5824]	90114838	90115402	1	IGKV3D-15	IG_V_gene
287	0.0133748	8	0.110399	2	WD repeat domain 35 [Source:HGNC Symbol;Acc:HGNC:29250]	19910260	19990131	-1	WDR35	protein_coding
0	0	3	0.1105	2		28134408	28134585	-1	RF02271	misc_RNA
0	0	5	0.11073	2	secreted frizzled related protein 4 (SFRP4) pseudogene	131419665	131419784	-1	AC073869.8	processed_pseudogene
39	-0.00188872	3	0.111	2	BCL2 family apoptosis regulator BOK [Source:HGNC Symbol;Acc:HGNC:1087]	241551424	241574131	1	BOK	protein_coding
133	0.0475418	8	0.111135	2	cyclin Y like 1 [Source:HGNC Symbol;Acc:HGNC:26868]	207711540	207761839	1	CCNYL1	protein_coding
500	0.0424483	5	0.111538	2	KAT8 regulatory NSL complex subunit 1 like [Source:HGNC Symbol;Acc:HGNC:26310]	210021421	210171409	-1	KANSL1L	protein_coding
0	0	8	0.11168	2	microRNA 548ad [Source:HGNC Symbol;Acc:HGNC:41683]	35471405	35471486	1	MIR548AD	miRNA
8	0.0457844	4	0.11181	2	crystallin gamma A [Source:HGNC Symbol;Acc:HGNC:2408]	208160740	208163576	-1	CRYGA	protein_coding
333	0.0381424	6	0.111849	2	UDP glucuronosyltransferase family 1 member A8 [Source:HGNC Symbol;Acc:HGNC:12540]	233617645	233773310	1	UGT1A8	protein_coding
5	-0.145002	3	0.111885	2	WAS protein family homolog 2, pseudogene [Source:HGNC Symbol;Acc:HGNC:33145]	113588550	113599043	1	WASH2P	transcribed_unprocessed_pseudogene
0	0	4	0.112062	2	ribosomal protein L31 (RPL31) pseudogene	61856695	61857055	1	AC107081.1	processed_pseudogene
4	0.0372705	3	0.112103	2	novel transcript	65623272	65628424	1	AC007389.5	lincRNA
0	0	3	0.11243	2	microRNA 3130-2 [Source:HGNC Symbol;Acc:HGNC:38363]	206783234	206783308	1	MIR3130-2	miRNA
132	0.0284023	4	0.112486	2	kinesin family member 3C [Source:HGNC Symbol;Acc:HGNC:6321]	25926598	25982749	-1	KIF3C	protein_coding
1	0.255682	4	0.112508	2	MT-CO3 pseudogene 18 [Source:HGNC Symbol;Acc:HGNC:52048]	131380153	131380913	-1	MTCO3P18	unprocessed_pseudogene
2	0.0667855	5	0.11262	2	ribosomal protein L21 (RPL21) pseudogene	175033778	175034192	-1	AC007435.1	processed_pseudogene
0	0	3	0.113544	2	RNA, U6 small nuclear 936, pseudogene [Source:HGNC Symbol;Acc:HGNC:47899]	24676309	24676415	1	RNU6-936P	snRNA
401	0.0437474	5	0.113916	2	novel transcript, antisense to ABCA12	214810229	214963274	1	AC016708.1	antisense
71	0.0270075	3	0.113923	2	CCR4-NOT transcription complex subunit 9 [Source:HGNC Symbol;Acc:HGNC:10445]	218568580	218597080	1	CNOT9	protein_coding
53	0.0404562	5	0.114903	2	eukaryotic translation initiation factor 4E family member 2 [Source:HGNC Symbol;Acc:HGNC:3293]	232550674	232583644	1	EIF4E2	protein_coding
0	0	4	0.115019	2	keratinocyte associated protein 2 (KRTCAP2) pseudogene	44996413	44996873	1	AC012354.2	processed_pseudogene
399	0.0283262	4	0.115125	2	long intergenic non-protein coding RNA 1885 [Source:HGNC Symbol;Acc:HGNC:52704]	107385632	107542649	-1	LINC01885	lincRNA
312	0.0385268	5	0.115272	2	novel transcript, antisense to TANK	161222785	161308389	-1	AC009299.3	antisense
5	-0.0575622	5	0.11536	2	novel transcript	52864235	52866631	1	AC010967.2	lincRNA
76	0.0119341	6	0.115658	2	non-SMC condensin I complex subunit H [Source:HGNC Symbol;Acc:HGNC:1112]	96335766	96377091	1	NCAPH	protein_coding
22	0.0419622	6	0.115696	2	novel transcript	139366165	139379147	1	AC062021.1	lincRNA
0	0	5	0.115711	2	RNA, U6 small nuclear 634, pseudogene [Source:HGNC Symbol;Acc:HGNC:47597]	55499950	55500055	1	RNU6-634P	snRNA
277	0.0350508	5	0.116149	2	family with sequence similarity 228 member B [Source:HGNC Symbol;Acc:HGNC:24736]	24076526	24169640	1	FAM228B	protein_coding
1	-0.0710784	5	0.116341	2	divergent-paired related homeobox pseudogene 1 [Source:HGNC Symbol;Acc:HGNC:32167]	186488624	186489083	-1	DPRXP1	processed_pseudogene
1	0.20587	3	0.116487	2	mediator complex subunit 28 pseudogene 3 [Source:HGNC Symbol;Acc:HGNC:45080]	186364598	186365128	1	MED28P3	processed_pseudogene
51	0.0520695	13	0.116631	2	mitochondrial ribosomal protein L30 [Source:HGNC Symbol;Acc:HGNC:14036]	99181152	99199561	1	MRPL30	protein_coding
0	0	6	0.116831	2		4827001	4827084	-1	RF00322	snoRNA
0	0	3	0.117541	2		104733234	104733362	1	RF00139	snoRNA
146	0.0483353	13	0.117791	2	SH3 and SYLF domain containing 1 [Source:HGNC Symbol;Acc:HGNC:29546]	217730	266398	-1	SH3YL1	protein_coding
1	0.248805	5	0.117887	2	RNA, U6 small nuclear 763, pseudogene [Source:HGNC Symbol;Acc:HGNC:47726]	175022214	175022319	1	RNU6-763P	snRNA
0	0	5	0.118438	2	eukaryotic translation initiation factor 3 subunit F pseudogene 3 [Source:HGNC Symbol;Acc:HGNC:37625]	58251440	58252525	1	EIF3FP3	processed_pseudogene
0	0	12	0.118497	2	IMP (inosine monophosphate) dehydrogenase 1 (IMPDH1) pseudogene	187001876	187003377	-1	AC018735.1	processed_pseudogene
1	0.00871104	3	0.118961	2	novel transcript	20678254	20678932	-1	AC012065.4	lincRNA
21	0.0202556	10	0.1199	2	transmembrane BAX inhibitor motif containing 1 [Source:HGNC Symbol;Acc:HGNC:23410]	218274197	218292586	-1	TMBIM1	protein_coding
1	0.0857796	8	0.119998	2	novel transcript, overlapping to ARPC2 and GPBAR1	218255319	218257366	1	AC021016.2	sense_overlapping
7	0.0548522	4	0.120378	2	centromere protein N (CENPN) pseudogene	87221113	87222488	-1	AC083899.2	processed_pseudogene
0	0	9	0.120942	2	RNA, U6 small nuclear 5, pseudogene [Source:HGNC Symbol;Acc:HGNC:34249]	174557966	174558072	-1	RNU6-5P	snRNA
145	0.0218227	4	0.120948	2	inhibitor of growth family member 5 [Source:HGNC Symbol;Acc:HGNC:19421]	241687085	241729478	1	ING5	protein_coding
0	0	5	0.121185	2	TEC	123850522	123850695	-1	AC064859.1	TEC
216	0.0544168	11	0.122095	2	MIR217 host gene [Source:HGNC Symbol;Acc:HGNC:50537]	55963191	56047326	-1	MIR217HG	lincRNA
123	0.0505886	6	0.122447	2	transcription factor CP2 like 1 [Source:HGNC Symbol;Acc:HGNC:17925]	121216587	121285202	-1	TFCP2L1	protein_coding
9	0.0254424	4	0.122885	2	novel transcript	12598987	12605145	1	AC096559.1	lincRNA
2	0.260958	7	0.122983	2	RNA, U7 small nuclear 104 pseudogene [Source:HGNC Symbol;Acc:HGNC:45638]	178831371	178831449	-1	RNU7-104P	snRNA
4	0.162789	6	0.123418	2	nuclear factor (erythroid-derived 2)-like 2 (NFE2L2) pseudogene	117934025	117934789	-1	AC009303.1	processed_pseudogene
0	0	3	0.123668	2	RNA, U1 small nuclear 133, pseudogene [Source:HGNC Symbol;Acc:HGNC:48475]	200775584	200775750	1	RNU1-133P	snRNA
0	0	7	0.123868	2		57544535	57544599	1	RF00592	snoRNA
1	0.163327	4	0.124264	2	cytochrome c, somatic pseudogene 6 [Source:HGNC Symbol;Acc:HGNC:24421]	78412793	78413094	-1	CYCSP6	processed_pseudogene
8	0.00797986	22	0.125085	2	novel transcript	104583152	104585354	1	AC013402.3	lincRNA
0	0	4	0.12555	2	keratin associated protein 5-11 (KRTAP5-11) pseudogene	52883243	52883455	1	AC010967.3	processed_pseudogene
0	0	3	0.125731	2		210265963	210266074	1	RF00019	misc_RNA
15	0.0612719	12	0.125898	2	novel transcript	215579407	215582635	-1	AC012668.1	lincRNA
0	0	3	0.125993	2	mitochondrial ribosomal protein S18B pseudogene 2 [Source:HGNC Symbol;Acc:HGNC:29742]	139668547	139669305	1	MRPS18BP2	processed_pseudogene
0	0	9	0.12612	2	novel transcript	206821190	206822294	-1	AC008269.2	lincRNA
103	0.0471677	7	0.126792	2	CD302 molecule [Source:HGNC Symbol;Acc:HGNC:30843]	159768628	159798255	-1	CD302	protein_coding
102	0.0171809	3	0.127253	2	G protein-coupled receptor 55 [Source:HGNC Symbol;Acc:HGNC:4511]	230907318	230961066	-1	GPR55	protein_coding
1	0.244401	3	0.127689	2	heterogeneous nuclear ribonucleoprotein A3 pseudogene 15 [Source:HGNC Symbol;Acc:HGNC:48761]	197014990	197016015	1	HNRNPA3P15	processed_pseudogene
0	0	3	0.127706	2	ribosomal protein L28 (RPL28) pseudogene	231789481	231789887	-1	AC073476.1	processed_pseudogene
1	0.0114625	3	0.128307	2	novel transcript	100722221	100722882	-1	AC092168.1	lincRNA
205	0.0289774	7	0.128575	2	long intergenic non-protein coding RNA 1923 [Source:HGNC Symbol;Acc:HGNC:52742]	198299363	198375116	-1	LINC01923	lincRNA
0	0	3	0.129089	2	pseudogene similar to part of WD repeat domain 55 (WDR55)	208516908	208517230	1	AC019185.3	processed_pseudogene
2	0.196406	8	0.129243	2		20480844	20480955	1	RF00019	misc_RNA
161	0.0301221	9	0.129285	2	TIA1 cytotoxic granule associated RNA binding protein [Source:HGNC Symbol;Acc:HGNC:11802]	70209444	70248660	-1	TIA1	protein_coding
24	0.0144485	3	0.129373	2	novel transcript	15564170	15573868	1	AC008278.2	antisense
184	0.0435955	5	0.129376	2	non-homologous end joining factor 1 [Source:HGNC Symbol;Acc:HGNC:25737]	219075317	219160865	-1	NHEJ1	protein_coding
558	0.0295036	9	0.12938	2	erythrocyte membrane protein band 4.1 like 5 [Source:HGNC Symbol;Acc:HGNC:19819]	120013077	120179119	1	EPB41L5	protein_coding
18	0.0909444	4	0.130535	2	novel transcript, antisense to ARHGAP15	143766620	143776073	-1	AC079584.2	antisense
6	0.174464	8	0.130553	2	novel transcript	206606497	206609812	-1	AC010731.2	antisense
1	-0.0120258	5	0.130995	2	novel transcript	46078015	46078828	-1	AC017006.2	antisense
52	0.0421644	10	0.131132	2	small nuclear ribonucleoprotein U5 subunit 200 [Source:HGNC Symbol;Acc:HGNC:30859]	96274338	96321271	-1	SNRNP200	protein_coding
0	0	3	0.131548	2	RNA, U6 small nuclear 1320, pseudogene [Source:HGNC Symbol;Acc:HGNC:48283]	94846533	94846639	-1	RNU6-1320P	snRNA
1	0.15914	7	0.132515	2	ribosomal protein L26 (RPL26) pseudogene	147810346	147810777	1	AC009480.2	processed_pseudogene
389	0.0405281	7	0.13262	2	RAB3 GTPase activating protein catalytic subunit 1 [Source:HGNC Symbol;Acc:HGNC:17063]	135052265	135176394	1	RAB3GAP1	protein_coding
0	0	3	0.132999	2	ribosomal protein S28 (RPS28) pseudogene	231256097	231256306	1	AC018738.1	processed_pseudogene
11	0.0956148	3	0.133139	2	interleukin 1 family member 10 [Source:HGNC Symbol;Acc:HGNC:15552]	113067970	113075850	1	IL1F10	protein_coding
0	0	5	0.133213	2	chromosome 17 open reading frame 79 (C17orf79) pseudogene	140683360	140683888	-1	AC117947.1	processed_pseudogene
32	-0.00622584	7	0.133874	2	RAD51 associated protein 2 [Source:HGNC Symbol;Acc:HGNC:34417]	17510584	17518439	-1	RAD51AP2	protein_coding
0	0	3	0.133891	2	RNA, 7SL, cytoplasmic 117, pseudogene [Source:HGNC Symbol;Acc:HGNC:46133]	21922993	21923288	1	RN7SL117P	misc_RNA
18	0.0533855	4	0.134573	2	long intergenic non-protein coding RNA 2583 [Source:HGNC Symbol;Acc:HGNC:53812]	46429190	46441833	1	LINC02583	lincRNA
66	0.0341349	4	0.134573	2	novel transcript	46429195	46484424	1	AC016912.1	processed_transcript
0	0	6	0.13571	2	RNA, 5S ribosomal pseudogene 121 [Source:HGNC Symbol;Acc:HGNC:42919]	227763052	227763152	-1	RNA5SP121	rRNA_pseudogene
0	0	4	0.135828	2	chromosome 3 open reading frame 34 (C3orf34) pseudogene	235147016	235147500	-1	AC114814.2	processed_pseudogene
22	0.0703718	5	0.136421	2	neuromedin S [Source:HGNC Symbol;Acc:HGNC:32203]	100470482	100483280	1	NMS	protein_coding
0	0	3	0.136623	2	RNA, 7SK small nuclear pseudogene 43 [Source:HGNC Symbol;Acc:HGNC:45767]	217251556	217251875	1	RN7SKP43	misc_RNA
1011	0.0350461	4	0.136746	2	THADA, armadillo repeat containing [Source:HGNC Symbol;Acc:HGNC:19217]	43230836	43596046	-1	THADA	protein_coding
1088	0.0436431	5	0.136789	2	novel transcript, antisense to SLC38A11 and SCN3A	164840672	165208261	1	AC019197.1	antisense
25	-0.00187624	6	0.137313	2	ciliogenesis associated TTC17 interacting protein [Source:HGNC Symbol;Acc:HGNC:25062]	218356857	218368099	1	CATIP	protein_coding
0	0	5	0.137533	2	RNA, 7SK small nuclear pseudogene 42 [Source:HGNC Symbol;Acc:HGNC:45766]	187122562	187122861	-1	RN7SKP42	misc_RNA
564	0.0419185	8	0.140877	2	long intergenic non-protein coding RNA 1829 [Source:HGNC Symbol;Acc:HGNC:52635]	67123357	67397980	-1	LINC01829	antisense
3	0.187256	6	0.141397	2	RNA, 5S ribosomal pseudogene 118 [Source:HGNC Symbol;Acc:HGNC:42916]	209721913	209722021	-1	RNA5SP118	rRNA_pseudogene
0	0	5	0.14182	2	leucine rich repeat containing 2 (LRRC2) pseudogene	174299324	174300956	-1	AC013467.1	processed_pseudogene
0	0	3	0.142145	2	novel transcript	3702585	3704153	-1	AC010907.1	antisense
0	0	3	0.143247	2	immunoglobulin superfamily member 3 (IGSF3) pseudogene	89662601	89662977	1	AC006453.3	unprocessed_pseudogene
122	-0.0128155	5	0.143559	2	cytochrome P450 family 1 subfamily B member 1 [Source:HGNC Symbol;Acc:HGNC:2597]	38066973	38109902	-1	CYP1B1	protein_coding
683	0.0374334	7	0.143658	2	novel transcript	220105656	220450778	1	AC019211.1	lincRNA
714	0.0387189	4	0.145151	2	dynein axonemal heavy chain 6 [Source:HGNC Symbol;Acc:HGNC:2951]	84516455	84819589	1	DNAH6	protein_coding
250	0.0364482	5	0.145245	2	TRAF family member associated NFKB activator [Source:HGNC Symbol;Acc:HGNC:11562]	161136908	161236221	1	TANK	protein_coding
247	0.0182441	4	0.145737	2	RAN binding protein 2 [Source:HGNC Symbol;Acc:HGNC:9848]	108719482	108785809	1	RANBP2	protein_coding
0	0	3	0.145813	2	RNA, 7SK small nuclear pseudogene 224 [Source:HGNC Symbol;Acc:HGNC:45948]	48217575	48217899	1	RN7SKP224	misc_RNA
22	0.0783085	6	0.145911	2	family with sequence similarity 110 member C [Source:HGNC Symbol;Acc:HGNC:33340]	38814	46870	-1	FAM110C	protein_coding
1794	0.0438765	7	0.14605	2	novel transcript, antisense to TFPI and CALCRL	187003220	187554663	1	AC007319.1	antisense
45	0.0394798	11	0.14619	2	novel transcript	34692290	34703606	-1	AC073218.2	lincRNA
229	0.0377523	8	0.146517	2	lunapark, ER junction formation factor [Source:HGNC Symbol;Acc:HGNC:21610]	175923882	176002839	-1	LNPK	protein_coding
26	0.0132758	8	0.147938	2	cytidine/uridine monophosphate kinase 2 [Source:HGNC Symbol;Acc:HGNC:27015]	6840570	6866635	-1	CMPK2	protein_coding
42	0.0637962	5	0.14804	2	novel transcript, antisense to COPS8	237059434	237085817	-1	AC105760.2	antisense
6	0.194105	10	0.148714	2	pseudogene similar to part of inositol polyphosphate-5-phosphatase F (INPP5F)	169577371	169577746	-1	AC093899.1	processed_pseudogene
238	0.0593054	4	0.148949	2	novel transcript, antisense to COL4A3	227221052	227325201	-1	AC097662.1	antisense
0	0	3	0.148975	2	ferritin heavy chain 1 pseudogene 20 [Source:HGNC Symbol;Acc:HGNC:37639]	180872867	180873414	-1	FTH1P20	processed_pseudogene
0	0	3	0.149873	2	ribosomal protein L23a pseudogene 37 [Source:HGNC Symbol;Acc:HGNC:35664]	64347193	64347741	-1	RPL23AP37	processed_pseudogene
0	0	6	0.150145	2	microRNA 1302-4 [Source:HGNC Symbol;Acc:HGNC:35296]	207269275	207269424	-1	MIR1302-4	miRNA
472	0.0272205	4	0.151205	2	anaphase promoting complex subunit 1 [Source:HGNC Symbol;Acc:HGNC:19988]	111611639	111884690	-1	ANAPC1	protein_coding
0	0	5	0.152061	2	succinate dehydrogenase complex subunit C pseudogene 3 [Source:HGNC Symbol;Acc:HGNC:45178]	23943846	23944351	1	SDHCP3	processed_pseudogene
0	0	3	0.152518	2	ribosomal protein S2 (RPS2) pseudogene	173297629	173298512	1	AC092573.1	processed_pseudogene
343	0.037379	5	0.15438	2	growth regulating estrogen receptor binding 1 [Source:HGNC Symbol;Acc:HGNC:24885]	11482341	11642788	1	GREB1	protein_coding
355	0.0368031	6	0.154488	2	proteasome activator subunit 4 [Source:HGNC Symbol;Acc:HGNC:20635]	53864069	53970993	-1	PSME4	protein_coding
1	-0.0429293	3	0.154856	2	poly(A) binding protein, cytoplasmic 1 (PABPC1) pseudogene	44065894	44066154	-1	AC019129.1	processed_pseudogene
14	0.034477	5	0.155856	2	novel pseudogene	85686053	85687047	-1	AC012454.1	processed_pseudogene
191	0.0221584	5	0.157986	2	novel transcript	234817283	234913384	-1	AC010148.1	processed_transcript
0	0	3	0.158007	2	microRNA 216a [Source:HGNC Symbol;Acc:HGNC:31593]	55988950	55989059	-1	MIR216A	miRNA
241	0.0423514	4	0.158243	2	novel transcript	47065941	47176511	-1	AC073283.3	protein_coding
22	0.0214446	5	0.158324	2	novel transcript	52494688	52500752	-1	AC139712.3	lincRNA
0	0	3	0.158538	2	novel transcript	232379635	232381674	-1	AC068134.1	antisense
446	0.0305072	4	0.159611	2	ankyrin repeat domain 36C [Source:HGNC Symbol;Acc:HGNC:32946]	95836919	95991831	-1	ANKRD36C	protein_coding
0	0	9	0.160252	2	novel transcript	216995906	216996490	1	AC007749.1	lincRNA
382	0.0378091	4	0.160403	2	coiled-coil domain containing 138 [Source:HGNC Symbol;Acc:HGNC:26531]	108786757	108885477	1	CCDC138	protein_coding
52	0.0128133	4	0.161689	2	integrin subunit beta 1 binding protein 1 [Source:HGNC Symbol;Acc:HGNC:23927]	9403475	9423547	-1	ITGB1BP1	protein_coding
32	0.0442888	7	0.162202	2	coiled-coil domain containing 195 [Source:HGNC Symbol;Acc:HGNC:53441]	224703764	224716365	-1	CCDC195	protein_coding
75	0.0142032	6	0.163862	2	centromere protein O [Source:HGNC Symbol;Acc:HGNC:28152]	24793136	24822376	1	CENPO	protein_coding
7	0.0758662	9	0.16526	2	novel transcript	162092232	162095032	1	AC008063.2	lincRNA
306	0.0342458	7	0.165262	2	EPCAM divergent transcript [Source:HGNC Symbol;Acc:HGNC:52639]	47192405	47345074	-1	EPCAM-DT	lincRNA
0	0	7	0.165372	2	transmembrane protein 256 pseudogene 2 [Source:HGNC Symbol;Acc:HGNC:45088]	221532668	221533008	1	TMEM256P2	processed_pseudogene
1	0	9	0.166287	2	novel transcript	38601598	38602178	1	AC011247.1	antisense
72	0.041554	8	0.1669	2	cytochrome P450 family 27 subfamily A member 1 [Source:HGNC Symbol;Acc:HGNC:2605]	218781749	218815293	1	CYP27A1	protein_coding
270	0.0399718	15	0.166959	2	novel transcript, antisense to PELI1	64143239	64252859	1	AC012368.1	antisense
6	0.0203837	5	0.167185	2	diazepam binding inhibitor, acyl-CoA binding protein [Source:HGNC Symbol;Acc:HGNC:2690]	119366921	119372560	1	DBI	protein_coding
671	0.032615	13	0.167807	2	cysteine and serine rich nuclear protein 3 [Source:HGNC Symbol;Acc:HGNC:30729]	165469647	165689407	1	CSRNP3	protein_coding
0	0	3	0.169284	2	TEC	172423807	172424173	-1	AC078883.3	TEC
1005	0.0388237	6	0.169752	2	baculoviral IAP repeat containing 6 [Source:HGNC Symbol;Acc:HGNC:13516]	32357028	32618899	1	BIRC6	protein_coding
12	-0.00633197	3	0.170274	2	mitochondrially encoded NADH 4L dehydrogenase (MT-ND4L) pseudogene	131373647	131379675	-1	AC073869.6	unprocessed_pseudogene
1	0.139846	4	0.170659	2	MT-ND3 pseudogene 18 [Source:HGNC Symbol;Acc:HGNC:52078]	131379743	131380083	-1	MTND3P18	unprocessed_pseudogene
0	0	5	0.171718	2	immunoglobulin kappa variable 3-7 (non-functional) [Source:HGNC Symbol;Acc:HGNC:5821]	88978468	88979081	-1	IGKV3-7	IG_V_gene
142	0.0430809	6	0.17218	2	novel transcript	200963263	201009102	1	AC005037.1	antisense
84	0.0318823	3	0.172917	2	monoacylglycerol O-acyltransferase 1 [Source:HGNC Symbol;Acc:HGNC:18210]	222671786	222709930	1	MOGAT1	protein_coding
5	-0.124318	7	0.173474	2	novel transcript	173968351	173969418	1	AC016737.1	lincRNA
2	0.0592117	15	0.174866	2	novel transcript	104580821	104581890	-1	AC013402.2	lincRNA
358	0.0189991	3	0.175024	2	coiled-coil domain containing 150 [Source:HGNC Symbol;Acc:HGNC:26834]	196639554	196763490	1	CCDC150	protein_coding
16	0.112342	3	0.175862	2	secondary ossification center associated regulator of chondrocyte maturation [Source:HGNC Symbol;Acc:HGNC:33763]	232857270	232878708	1	SNORC	protein_coding
78	-0.0096327	8	0.175948	2	lysine rich coiled-coil 1 [Source:HGNC Symbol;Acc:HGNC:28039]	88027205	88055783	-1	KRCC1	protein_coding
167	0.0664758	3	0.178127	2	solute carrier family 35 member F5 [Source:HGNC Symbol;Acc:HGNC:23617]	113705011	113756693	-1	SLC35F5	protein_coding
1	0	7	0.179315	2	novel transcript	206084605	206086564	1	AC007383.2	lincRNA
3	0.243443	5	0.179547	2	selenophosphate synthetase 1 pseudogene 7 [Source:HGNC Symbol;Acc:HGNC:42167]	114260050	114261226	-1	SEPHS1P7	processed_pseudogene
251	0.0470784	5	0.180648	2	Sp3 transcription factor [Source:HGNC Symbol;Acc:HGNC:11208]	173880850	173965702	-1	SP3	protein_coding
47	0.0228145	9	0.180851	2	long intergenic non-protein coding RNA 1291 [Source:HGNC Symbol;Acc:HGNC:50358]	74918148	74938418	1	LINC01291	lincRNA
90	0.0447362	4	0.182722	2	interleukin 36 beta [Source:HGNC Symbol;Acc:HGNC:15564]	113022091	113052867	-1	IL36B	protein_coding
7	0.0386557	7	0.183124	2	NEK2 pseudogene 4 [Source:HGNC Symbol;Acc:HGNC:37818]	131177618	131178946	-1	NEK2P4	processed_pseudogene
160	0.0372946	3	0.183385	2	nucleoporin 35 [Source:HGNC Symbol;Acc:HGNC:29797]	183117513	183161680	1	NUP35	protein_coding
3	-0.0244638	6	0.183699	2	C1GALT1 specific chaperone 1 like [Source:HGNC Symbol;Acc:HGNC:51617]	43675151	43676429	-1	C1GALT1C1L	protein_coding
510	0.0521499	8	0.184481	2	coiled-coil domain containing 88A [Source:HGNC Symbol;Acc:HGNC:25523]	55287842	55419895	-1	CCDC88A	protein_coding
832	0.0276273	17	0.185497	2	novel transcript	198493242	198772356	-1	AC019330.1	lincRNA
24	0.0473491	9	0.187335	2	novel transcript	96307263	96321731	-1	AC021188.1	antisense
0	0	9	0.188763	2		47383160	47383421	1	RF00017	misc_RNA
282	0.0397451	6	0.189133	2	long intergenic non-protein coding RNA 1789 [Source:HGNC Symbol;Acc:HGNC:52578]	107254691	107365873	-1	LINC01789	lincRNA
20	0.0499548	7	0.189133	2	neurofibromin 1 pseudogene 8 [Source:HGNC Symbol;Acc:HGNC:7767]	131189834	131198007	-1	NF1P8	unprocessed_pseudogene
1	0.059919	3	0.189828	2	NCKAP5 intronic transcript 1 [Source:HGNC Symbol;Acc:HGNC:41497]	133431666	133433897	-1	NCKAP5-IT1	sense_intronic
47	0.067601	4	0.189845	2	long intergenic non-protein coding RNA 1792 [Source:HGNC Symbol;Acc:HGNC:52582]	200712305	200735177	-1	LINC01792	lincRNA
31	0.0643546	5	0.190227	2	carbohydrate sulfotransferase 10 [Source:HGNC Symbol;Acc:HGNC:19650]	100391860	100417668	-1	CHST10	protein_coding
152	0.0986659	3	0.190291	2	epithelial cell adhesion molecule [Source:HGNC Symbol;Acc:HGNC:11529]	47345158	47387601	1	EPCAM	protein_coding
3	0.180964	2	0.192179	2	novel transcript	176506245	176507702	-1	AC017048.1	lincRNA
138	0.0267364	9	0.194146	2	NOP58 ribonucleoprotein [Source:HGNC Symbol;Acc:HGNC:29926]	202265736	202303661	1	NOP58	protein_coding
232	0.0414257	9	0.194626	2	pseudouridine synthase 10 [Source:HGNC Symbol;Acc:HGNC:26505]	60940222	61018259	-1	PUS10	protein_coding
37	0.0443077	21	0.194803	2	RNA polymerase II subunit D [Source:HGNC Symbol;Acc:HGNC:9191]	127843553	127858155	-1	POLR2D	protein_coding
77	0.0676292	6	0.195924	2	deoxyguanosine kinase [Source:HGNC Symbol;Acc:HGNC:2858]	73926826	73958961	1	DGUOK	protein_coding
458	0.0512027	3	0.196174	2	tetratricopeptide repeat, ankyrin repeat and coiled-coil containing 1 [Source:HGNC Symbol;Acc:HGNC:29364]	158968640	159232659	1	TANC1	protein_coding
810	0.0500843	4	0.196222	2	titin [Source:HGNC Symbol;Acc:HGNC:12403]	178525989	178830802	-1	TTN	protein_coding
9	0.124431	6	0.196338	2	ATP6V1B1 antisense RNA 1 [Source:HGNC Symbol;Acc:HGNC:51118]	70941817	70948610	-1	ATP6V1B1-AS1	antisense
97	0.0222066	4	0.197394	2	sulfotransferase family 6B member 1 [Source:HGNC Symbol;Acc:HGNC:33433]	37167820	37196598	-1	SULT6B1	protein_coding
4	0.131685	3	0.197719	2	long intergenic non-protein coding RNA 1293 [Source:HGNC Symbol;Acc:HGNC:50362]	74940258	74942670	1	LINC01293	lincRNA
7	0.0453191	5	0.197758	2	eukaryotic translation initiation factor 2B subunit delta [Source:HGNC Symbol;Acc:HGNC:3260]	27364352	27370486	-1	EIF2B4	protein_coding
1	0.299692	8	0.199877	2	RNA, U5E small nuclear 9, pseudogene [Source:HGNC Symbol;Acc:HGNC:42532]	178142548	178142651	1	RNU5E-9P	snRNA
488	0.0463996	6	0.201228	2	IQ motif containing with AAA domain 1 [Source:HGNC Symbol;Acc:HGNC:26195]	236324147	236507535	-1	IQCA1	protein_coding
0	0	3	0.201446	2	novel transcript	162073256	162075169	1	AC008063.1	antisense
253	0.0357256	4	0.202261	2	GRIP and coiled-coil domain containing 2 [Source:HGNC Symbol;Acc:HGNC:23218]	108448561	108509415	1	GCC2	protein_coding
68	0.063939	3	0.205217	2	novel transcript	49563398	49595122	1	AC009971.1	lincRNA
37	0.0247938	8	0.208054	2	novel transcript, sense overlapping to LRP1B	142131178	142137830	-1	AC078882.1	sense_overlapping
114	0.0441863	3	0.208694	2	WD repeat domain 92 [Source:HGNC Symbol;Acc:HGNC:25176]	68122936	68157549	-1	WDR92	protein_coding
17	0.106494	1	0.210366	2	UPP2 intronic transcript 1 [Source:HGNC Symbol;Acc:HGNC:41467]	158127957	158133988	1	UPP2-IT1	sense_intronic
1	0.357928	3	0.21044	2	DBF4 homolog (S. cerevisiae) (DBF4) pseudogene	87301658	87302251	1	AC083899.3	processed_pseudogene
11	0.0620339	4	0.211138	2	long intergenic non-protein coding RNA 1825 [Source:HGNC Symbol;Acc:HGNC:52631]	195533035	195538681	1	LINC01825	lincRNA
211	0.0461404	4	0.211429	2	mitochondrial ribosomal protein S9 [Source:HGNC Symbol;Acc:HGNC:14501]	105038069	105099960	1	MRPS9	protein_coding
460	0.0382623	9	0.212809	2	novel protein, C2orf15-MRPL30-novel lincRNA readthrough	99141485	99322741	1	AC079447.1	protein_coding
56	0.00774416	9	0.212809	2	chromosome 2 open reading frame 15 [Source:HGNC Symbol;Acc:HGNC:28436]	99141485	99151487	1	C2orf15	protein_coding
4	0.213048	4	0.213048	2	zinc finger, DHHC-type containing 6 (ZDHHC6) pseudogene	73877566	73878862	1	AC073046.2	processed_pseudogene
7	0.183236	5	0.215966	2	novel transcript	204470076	204473837	-1	AC016903.1	lincRNA
114	0.0240739	6	0.216093	2	PKP4 antisense RNA 1 [Source:HGNC Symbol;Acc:HGNC:52580]	158658337	158735002	-1	PKP4-AS1	antisense
609	0.0273158	4	0.21727	2	RNA binding motif single stranded interacting protein 1 [Source:HGNC Symbol;Acc:HGNC:9907]	160272151	160493807	-1	RBMS1	protein_coding
2	0.330119	8	0.217328	2		201808681	201808782	1	RF00019	misc_RNA
253	0.0591403	15	0.228261	2	integrin subunit beta 6 [Source:HGNC Symbol;Acc:HGNC:6161]	160099667	160200313	-1	ITGB6	protein_coding
3	-0.00316765	8	0.231813	2	chromosome 11 open reading frame 46 (C11orf46) pseudogene	37148530	37149304	1	AC007899.1	processed_pseudogene
0	0	8	0.233751	2	small nucleolar RNA, H/ACA box 80B [Source:HGNC Symbol;Acc:HGNC:34355]	10446714	10446849	-1	SNORA80B	snoRNA
47	0.0336296	3	0.23636	2	aspartyl aminopeptidase [Source:HGNC Symbol;Acc:HGNC:2981]	219373527	219400022	-1	DNPEP	protein_coding
0	0	7	0.238998	2		114005440	114005655	-1	RF00012	snoRNA
61	0.0677256	7	0.239257	2	zinc finger CCCH-type containing 15 [Source:HGNC Symbol;Acc:HGNC:29528]	186486253	186509361	1	ZC3H15	protein_coding
166	0.0450071	3	0.24004	2	germ cell-less, spermatogenesis associated 1 [Source:HGNC Symbol;Acc:HGNC:23843]	69829660	69881384	1	GMCL1	protein_coding
373	0.0274272	7	0.245094	2	LIM zinc finger domain containing 1 [Source:HGNC Symbol;Acc:HGNC:6616]	108534355	108687246	1	LIMS1	protein_coding
13	0.044154	8	0.246499	2	galectin like [Source:HGNC Symbol;Acc:HGNC:25012]	64453969	64461381	1	LGALSL	protein_coding
51	0.0568504	4	0.248824	2	long intergenic non-protein coding RNA 2576 [Source:HGNC Symbol;Acc:HGNC:53748]	65030727	65053017	1	LINC02576	antisense
61	0.117585	1	0.250699	2	novel transcript	28633282	28664540	-1	AC074011.1	antisense
65	0.0616233	7	0.257756	2	novel transcript	200780495	200812170	-1	AC007163.1	antisense
708	0.048657	4	0.259461	2	TTN antisense RNA 1 [Source:HGNC Symbol;Acc:HGNC:44124]	178521183	178779963	1	TTN-AS1	antisense
0	0	3	0.262376	2	TBC1 domain family member 8 antisense RNA 1 [Source:HGNC Symbol;Acc:HGNC:52782]	101151660	101155412	1	TBC1D8-AS1	lincRNA
26	0.0314424	5	0.262666	2	novel transcript, antisense to GCFC2	75710782	75728123	1	AC005034.6	antisense
0	0	7	0.266474	2	ribulose-5-phosphate-3-epimerase pseudogene 5 [Source:HGNC Symbol;Acc:HGNC:44524]	161931199	161931466	-1	RPEP5	processed_pseudogene
144	0.0259914	3	0.267557	2	novel transcript	172480840	172556596	-1	AC078883.1	antisense
360	0.0445875	4	0.271625	2	nuclear factor, erythroid 2 like 2 [Source:HGNC Symbol;Acc:HGNC:7782]	177227595	177392697	-1	NFE2L2	protein_coding
216	0.0349086	4	0.271625	2	novel transcript	177283508	177392691	-1	AC019080.1	sense_overlapping
11	0.0655973	4	0.273959	2	crystallin gamma E, pseudogene [Source:HGNC Symbol;Acc:HGNC:2412]	208108233	208112511	-1	CRYGEP	transcribed_unprocessed_pseudogene
0	0	12	0.280656	2	RNA, U6 small nuclear 234, pseudogene [Source:HGNC Symbol;Acc:HGNC:47197]	238412642	238412745	1	RNU6-234P	snRNA
132	0.0372654	7	0.282438	2	peroxisomal biogenesis factor 13 [Source:HGNC Symbol;Acc:HGNC:8855]	61017225	61051990	1	PEX13	protein_coding
1	0.0203646	6	0.285279	2	RNA, U6 small nuclear 433, pseudogene [Source:HGNC Symbol;Acc:HGNC:47396]	55014418	55014521	-1	RNU6-433P	snRNA
263	0.036854	5	0.28808	2	cAMP responsive element binding protein 1 [Source:HGNC Symbol;Acc:HGNC:2345]	207529737	207605988	1	CREB1	protein_coding
44	0.0237739	7	0.291411	2	CCR4-NOT transcription complex subunit 11 [Source:HGNC Symbol;Acc:HGNC:25217]	101252886	101270316	1	CNOT11	protein_coding
0	0	3	0.294391	2	ribosomal protein S16 (RPS16) pseudogene	20155618	20156057	-1	AC098828.1	processed_pseudogene
222	0.045849	6	0.298681	2	trafficking kinesin protein 2 [Source:HGNC Symbol;Acc:HGNC:13206]	201377207	201451500	-1	TRAK2	protein_coding
0	0	4	0.315207	2	RNA, U6 small nuclear 1290, pseudogene [Source:HGNC Symbol;Acc:HGNC:48253]	175029769	175029877	1	RNU6-1290P	snRNA
454	0.028321	3	0.356521	2	regulator of microtubule dynamics 2 [Source:HGNC Symbol;Acc:HGNC:26567]	37923187	38067142	1	RMDN2	protein_coding
0	0	3	0.368657	2	hematological and neurological expressed 1 (HN1) pseudogene	173431349	173431812	-1	AC073465.1	processed_pseudogene
0	0	3	0.410845	2	novel transcript, antisense to RAB17	237591020	237595981	1	AC104667.2	antisense
40	0.142695	1	0.441327	2	novel transcript, antisense to TTC30A	177603089	177618572	1	AC073834.1	antisense
67	0.0883824	3	0.654825	2	G protein-coupled receptor 35 [Source:HGNC Symbol;Acc:HGNC:4492]	240605430	240631259	1	GPR35	protein_coding
0	0	3	-0.390054	3		128673681	128674021	-1	RF00017	misc_RNA
0	0	6	-0.309306	3	long intergenic non-protein coding RNA 1063 [Source:HGNC Symbol;Acc:HGNC:49092]	196631498	196632587	-1	LINC01063	antisense
2293	0.0409398	6	-0.27411	3	novel protein	70959226	71754229	-1	AC097634.4	protein_coding
0	0	4	-0.273087	3	novel transcript, antisense to KCNAB1	156523740	156524247	-1	AC084036.1	antisense
163	0.0129374	8	-0.239624	3	eukaryotic translation initiation factor 4E family member 3 [Source:HGNC Symbol;Acc:HGNC:31837]	71675414	71754773	-1	EIF4E3	protein_coding
3	0.0720057	5	-0.231839	3	protein phosphatase 2, regulatory subunit B', gamma isoform (PPP2R5C) pseudogene	52373652	52374882	1	AC092045.1	processed_pseudogene
0	0	3	-0.213329	3	novel transcript	50260303	50263358	1	U73166.1	lincRNA
0	0	3	-0.209023	3	glycoprotein IX platelet [Source:HGNC Symbol;Acc:HGNC:4444]	129060767	129062406	1	GP9	protein_coding
344	0.0574257	6	-0.193557	3	novel transcript	150890636	151038818	1	AC020636.1	antisense
14	0.0220249	5	-0.191061	3	novel transcript	143123362	143131893	1	AC018450.1	processed_transcript
19	-0.0970171	7	-0.181931	3	TM4SF19 antisense RNA 1 [Source:HGNC Symbol;Acc:HGNC:41085]	196318330	196325570	1	TM4SF19-AS1	antisense
122	0.0374001	7	-0.176075	3	long intergenic non-protein coding RNA 2085 [Source:HGNC Symbol;Acc:HGNC:27190]	101940859	101997926	1	LINC02085	lincRNA
30	0.106679	5	-0.175868	3	novel transcript, antisense to ZNF80	114214313	114236204	1	AC093010.2	antisense
736	0.0215611	4	-0.17526	3	autophagy related 7 [Source:HGNC Symbol;Acc:HGNC:16935]	11272309	11557665	1	ATG7	protein_coding
5	0.0262561	4	-0.173145	3	ghrelin and obestatin prepropeptide [Source:HGNC Symbol;Acc:HGNC:18129]	10285675	10292947	-1	GHRL	protein_coding
36	-0.0583678	15	-0.172516	3	developmental pluripotency associated 4 [Source:HGNC Symbol;Acc:HGNC:19200]	109326141	109337572	-1	DPPA4	protein_coding
86	-0.00673343	6	-0.172256	3	B and T lymphocyte associated [Source:HGNC Symbol;Acc:HGNC:21087]	112463966	112499472	-1	BTLA	protein_coding
4	-0.167138	4	-0.167138	3	MT-ND4 pseudogene 17 [Source:HGNC Symbol;Acc:HGNC:42204]	166160021	166160370	-1	MTND4P17	processed_pseudogene
0	0	3	-0.16591	3	RNA, 5S ribosomal pseudogene 127 [Source:HGNC Symbol;Acc:HGNC:43027]	31228715	31228847	1	RNA5SP127	rRNA_pseudogene
79	0.0388929	10	-0.165352	3	Tctex1 domain containing 2 [Source:HGNC Symbol;Acc:HGNC:28482]	196291219	196318299	-1	TCTEX1D2	protein_coding
234	0.0391776	10	-0.165352	3	novel transcript	196248230	196318222	-1	AC069257.3	protein_coding
9	-0.0971652	5	-0.146254	3	DnaJ (Hsp40) homolog, subfamily C, member 8 (DNAJC8) pseudogene	136736500	136737229	-1	AC117382.1	processed_pseudogene
0	0	4	-0.145287	3	tubulin beta class I pseudogene 11 [Source:HGNC Symbol;Acc:HGNC:42184]	103630661	103630912	1	TUBBP11	processed_pseudogene
1	-0.0535088	3	-0.144324	3	novel transcript, antisense to MFSD1	158801257	158801935	-1	AC080013.5	antisense
482	0.0338643	5	-0.138544	3	ATPase phospholipid transporting 11B (putative) [Source:HGNC Symbol;Acc:HGNC:13553]	182793503	182921629	1	ATP11B	protein_coding
0	0	4	-0.13272	3	ribosomal protein S27 (RPS27) pseudogene	27624202	27624456	-1	AC098614.1	processed_pseudogene
0	0	7	-0.132517	3	novel transcript, antisense to EDEM1	5187172	5188298	-1	AC026202.3	antisense
114	0.0486167	9	-0.125288	3	zinc finger protein 589 [Source:HGNC Symbol;Acc:HGNC:16747]	48241100	48299253	1	ZNF589	protein_coding
11	-0.00103987	3	-0.12168	3	ubiquitin domain containing 2 (UBTD2) pseudogene	143620528	143627690	1	AC073358.1	unprocessed_pseudogene
48	0.0174745	3	-0.120922	3	deoxyribonuclease 1 like 3 [Source:HGNC Symbol;Acc:HGNC:2959]	58192257	58214697	-1	DNASE1L3	protein_coding
122	0.0250853	5	-0.119444	3	novel transcript	152457759	152496813	-1	AC026347.1	antisense
3	0.0609561	4	-0.116913	3	novel transcript	154969283	154970223	-1	AC073359.1	lincRNA
184	0.0454642	7	-0.115477	3	IQ motif containing B1 [Source:HGNC Symbol;Acc:HGNC:28949]	121769761	121835079	-1	IQCB1	protein_coding
1	-0.0954545	3	-0.114131	3	glucosaminyl (N-acetyl) transferase 1 pseudogene 3 [Source:HGNC Symbol;Acc:HGNC:37973]	190624595	190625169	1	GCNT1P3	processed_pseudogene
129	0.0360293	6	-0.109809	3	CD86 molecule [Source:HGNC Symbol;Acc:HGNC:1705]	122055362	122121139	1	CD86	protein_coding
34	0.0134804	4	-0.108806	3	Novel transcript, antisense to EEFSEC	128181402	128194452	-1	AL449214.1	antisense
3	0.00663328	8	-0.108041	3	MCF.2 cell line derived transforming sequence-like 2 (MCF2L2) pseudogene	186826549	186827337	1	AC112907.2	unprocessed_pseudogene
45	0.00785964	8	-0.108041	3	long intergenic non-protein coding RNA 2043 [Source:HGNC Symbol;Acc:HGNC:52883]	186810880	186825521	-1	LINC02043	lincRNA
13	0.100838	1	-0.104734	3	novel transcript, antisense to TMA7	48440352	48446656	-1	AC134772.1	antisense
48	0.0183126	13	-0.103306	3	novel transcript	150202174	150225190	-1	AC117386.1	lincRNA
18	0.0246269	3	-0.10294	3	RBMS3 antisense RNA 1 [Source:HGNC Symbol;Acc:HGNC:39987]	29926811	29934156	-1	RBMS3-AS1	antisense
0	0	13	-0.102168	3	RNA, U6 small nuclear 1129, pseudogene [Source:HGNC Symbol;Acc:HGNC:48092]	86235321	86235424	1	RNU6-1129P	snRNA
0	0	4	-0.10149	3	ATP synthase membrane subunit c locus 1 pseudogene 3 [Source:HGNC Symbol;Acc:HGNC:39506]	138889255	138889957	-1	ATP5MC1P3	processed_pseudogene
0	0	10	0.100331	3	RNA, 7SK small nuclear pseudogene 61 [Source:HGNC Symbol;Acc:HGNC:45785]	78161698	78161992	1	RN7SKP61	misc_RNA
0	0	5	0.100352	3	family with sequence similarity 136, member A (FAM136A) pseudogene	101414228	101414633	1	AC110994.1	processed_pseudogene
243	0.0525826	4	0.100966	3	serpin family I member 1 [Source:HGNC Symbol;Acc:HGNC:8943]	167735243	167825568	1	SERPINI1	protein_coding
4050	0.0427267	8	0.101241	3	RNA binding motif single stranded interacting protein 3 [Source:HGNC Symbol;Acc:HGNC:13427]	28574791	30010391	1	RBMS3	protein_coding
3	0.0146931	3	0.101415	3	CLSTN2 antisense RNA 1 [Source:HGNC Symbol;Acc:HGNC:49095]	140505611	140508789	-1	CLSTN2-AS1	antisense
0	0	3	0.102045	3	ribosome binding protein 1, pseudogene	22811390	22812047	-1	AC114477.1	processed_pseudogene
0	0	5	0.102048	3		32045873	32045979	1	RF00019	misc_RNA
105	0.0165911	11	0.10216	3	solute carrier family 33 member 1 [Source:HGNC Symbol;Acc:HGNC:95]	155821024	155854456	-1	SLC33A1	protein_coding
314	0.0288149	11	0.10216	3	novel transcript	155763043	155854442	-1	AC104472.3	protein_coding
7	0.0426076	3	0.102351	3	ARPP21 antisense RNA 1 [Source:HGNC Symbol;Acc:HGNC:40785]	35650197	35651961	-1	ARPP21-AS1	antisense
141	0.0224626	4	0.102423	3	guanylate cyclase activator 1C [Source:HGNC Symbol;Acc:HGNC:4680]	108907792	108953879	-1	GUCA1C	protein_coding
0	0	3	0.102448	3	ezrin (EZR) pseudogene	104502700	104503266	1	AC091804.1	processed_pseudogene
1	-0.0241903	5	0.102685	3	novel pseudogene	112321140	112321443	1	AC112487.2	unitary_pseudogene
0	0	9	0.102723	3	proline rich 23A [Source:HGNC Symbol;Acc:HGNC:37172]	139005468	139006268	-1	PRR23A	protein_coding
45	0.0209911	10	0.102894	3	novel transcript	177337628	177349166	-1	AC117465.1	lincRNA
11	-0.00255743	3	0.102906	3	novel transcript	59380024	59388704	-1	AC138057.1	lincRNA
3	0.07389	10	0.10293	3	RNA, 7SL, cytoplasmic 664, pseudogene [Source:HGNC Symbol;Acc:HGNC:46680]	48094801	48095105	-1	RN7SL664P	misc_RNA
0	0	4	0.103033	3		37093133	37093234	-1	RF00019	misc_RNA
682	0.0232869	10	0.103146	3	novel transcript	6148484	6365885	1	AC026167.1	lincRNA
0	0	7	0.1034	3		110727021	110727121	1	RF00019	misc_RNA
24	-0.0621513	5	0.103746	3	EPM2A interacting protein 1 [Source:HGNC Symbol;Acc:HGNC:19735]	36985043	36993168	-1	EPM2AIP1	protein_coding
153	0.0678644	6	0.103857	3	novel transcript	153881526	153940836	1	AC068985.1	lincRNA
0	0	8	0.103875	3	pseudogene similar to part of mitochondrially encoded cytochrome c oxidase III (MT-CO3)	72583370	72583535	1	AC104435.1	processed_pseudogene
238	0.036854	5	0.104496	3	neutral cholesterol ester hydrolase 1 [Source:HGNC Symbol;Acc:HGNC:29260]	172630249	172711218	-1	NCEH1	protein_coding
148	0.0785802	3	0.104502	3	G protein-coupled receptor 160 [Source:HGNC Symbol;Acc:HGNC:23693]	170037995	170085392	1	GPR160	protein_coding
3	-0.195201	5	0.104742	3	cysteine and serine rich nuclear protein 1 [Source:HGNC Symbol;Acc:HGNC:14300]	39141855	39154562	-1	CSRNP1	protein_coding
1	0.133449	5	0.105495	3	microRNA 466 [Source:HGNC Symbol;Acc:HGNC:38359]	31161704	31161787	-1	MIR466	miRNA
8	0.0242816	5	0.105917	3	UDP-N-acetyl-alpha-D-galactosamine:polypeptide N-acetylgalactosaminyltransferase 1 (GalNAc-T1) (GALNT1) pseudogene	151759747	151762011	-1	AC068647.1	processed_pseudogene
3	0.0784792	4	0.106045	3	PLSCR5 antisense RNA 1 [Source:HGNC Symbol;Acc:HGNC:40907]	146589602	146590325	1	PLSCR5-AS1	antisense
2	0.0852781	4	0.10659	3	olfactory receptor family 5 subfamily H member 4 pseudogene [Source:HGNC Symbol;Acc:HGNC:14763]	98222044	98222966	1	OR5H4P	unprocessed_pseudogene
1	0.0983437	7	0.106956	3	heterogeneous nuclear ribonucleoprotein A1 pseudogene 24 [Source:HGNC Symbol;Acc:HGNC:39542]	149999645	150000690	1	HNRNPA1P24	processed_pseudogene
3	-0.000613379	9	0.107035	3	KIAA1143 (KIAA1143) pseudogene	27703129	27703568	-1	AC098614.2	processed_pseudogene
5	0.155059	9	0.107412	3	eukaryotic translation initiation factor 4A2 [Source:HGNC Symbol;Acc:HGNC:3284]	186783205	186789897	1	EIF4A2	protein_coding
2	0.0549242	9	0.107522	3	NIPA magnesium transporter 2 pseudogene 2 [Source:HGNC Symbol;Acc:HGNC:42042]	75084155	75085237	1	NIPA2P2	processed_pseudogene
0	0	3	0.107655	3		193624189	193624301	1	RF00019	misc_RNA
17	0.0349809	4	0.107947	3	EAF1 antisense RNA 1 [Source:HGNC Symbol;Acc:HGNC:42328]	15436171	15455940	-1	EAF1-AS1	antisense
0	0	3	0.108142	3	TEC	130868004	130869357	-1	AC055733.4	TEC
0	0	5	0.108285	3	teratocarcinoma-derived growth factor 1 pseudogene 6 [Source:HGNC Symbol;Acc:HGNC:11706]	136155549	136155996	1	TDGF1P6	processed_pseudogene
2	-0.130126	5	0.109363	3	methyltransferase like 5 (METTL5) pseudogene	126624792	126626061	1	AC024558.1	processed_pseudogene
1	0.0858066	4	0.109441	3	RNA, U6 small nuclear 1294, pseudogene [Source:HGNC Symbol;Acc:HGNC:48257]	142407657	142407737	-1	RNU6-1294P	snRNA
4	0.0652086	5	0.109545	3	high mobility group nucleosome binding domain 1 pseudogene 10 [Source:HGNC Symbol;Acc:HGNC:39353]	136609050	136609602	1	HMGN1P10	processed_pseudogene
632	0.0242307	9	0.109656	3	vestigial like family member 4 [Source:HGNC Symbol;Acc:HGNC:28966]	11556069	11771350	-1	VGLL4	protein_coding
44	0.0376792	7	0.109964	3	C-type lectin domain family 3 member B [Source:HGNC Symbol;Acc:HGNC:11891]	45001548	45036071	1	CLEC3B	protein_coding
1	0.0375547	4	0.110476	3	RNA, 7SL, cytoplasmic 418, pseudogene [Source:HGNC Symbol;Acc:HGNC:46434]	69769487	69769773	-1	RN7SL418P	misc_RNA
63	0.0524042	9	0.110571	3	atypical chemokine receptor 4 [Source:HGNC Symbol;Acc:HGNC:1611]	132597237	132618967	1	ACKR4	protein_coding
0	0	4	0.11068	3	RNA, U6 small nuclear 646, pseudogene [Source:HGNC Symbol;Acc:HGNC:47609]	196708859	196708964	-1	RNU6-646P	snRNA
0	0	3	0.110765	3	novel transcript	36973117	36973672	-1	AC011816.2	lincRNA
53	0.0400201	5	0.111124	3	phospholipase A1 member A [Source:HGNC Symbol;Acc:HGNC:17661]	119597875	119629811	1	PLA1A	protein_coding
1218	0.0377545	4	0.111273	3	ubiquitin conjugating enzyme E2 E2 [Source:HGNC Symbol;Acc:HGNC:12478]	23203020	23591794	1	UBE2E2	protein_coding
0	0	6	0.111722	3	ribosomal protein L8 (RPL8) pseudogene	142827096	142827728	-1	AC021074.1	processed_pseudogene
230	0.0420445	3	0.112113	3	long intergenic non-protein coding RNA 2045 [Source:HGNC Symbol;Acc:HGNC:52885]	148195729	148280098	-1	LINC02045	lincRNA
2	0.0856934	8	0.112274	3	novel transcript, antisense to CRBN	3152942	3153435	1	AC024060.1	antisense
8	0.175553	1	0.112461	3	ALG1, chitobiosyldiphosphodolichol beta-mannosyltransferase like [Source:HGNC Symbol;Acc:HGNC:33721]	125929275	125937039	-1	ALG1L	protein_coding
1	0.0222893	4	0.112709	3	heterogeneous nuclear ribonucleoprotein A3 pseudogene 8 [Source:HGNC Symbol;Acc:HGNC:48497]	80216261	80217234	1	HNRNPA3P8	processed_pseudogene
0	0	6	0.112767	3	microRNA 8060 [Source:HGNC Symbol;Acc:HGNC:50180]	96359964	96360039	1	MIR8060	miRNA
239	0.0248761	3	0.112875	3	galactosidase beta 1 [Source:HGNC Symbol;Acc:HGNC:4298]	32996609	33097202	-1	GLB1	protein_coding
21	0.0219263	3	0.112875	3	transmembrane protein with metallophosphoesterase domain [Source:HGNC Symbol;Acc:HGNC:33865]	33090421	33097146	-1	TMPPE	protein_coding
10	0.0471963	6	0.112933	3	ZBTB20 antisense RNA 3 [Source:HGNC Symbol;Acc:HGNC:42422]	114873114	114876514	1	ZBTB20-AS3	lincRNA
0	0	5	0.112971	3	RNA, 7SL, cytoplasmic 815, pseudogene [Source:HGNC Symbol;Acc:HGNC:46831]	115837870	115838159	1	RN7SL815P	misc_RNA
634	0.0358085	6	0.113124	3	prickle planar cell polarity protein 2 [Source:HGNC Symbol;Acc:HGNC:20340]	64092236	64445476	-1	PRICKLE2	protein_coding
314	0.0329254	4	0.113226	3	ENTPD3 antisense RNA 1 [Source:HGNC Symbol;Acc:HGNC:26710]	40313802	40453329	-1	ENTPD3-AS1	antisense
496	0.025037	10	0.113477	3	C3orf67 antisense RNA 1 [Source:HGNC Symbol;Acc:HGNC:41063]	58824437	59019093	1	C3orf67-AS1	antisense
76	0.0292136	3	0.114425	3	MINDY family member 4B [Source:HGNC Symbol;Acc:HGNC:35475]	150871045	150905439	-1	MINDY4B	protein_coding
4	0.147258	5	0.114669	3	THOC7 antisense RNA 1 [Source:HGNC Symbol;Acc:HGNC:41249]	63860645	63861819	1	THOC7-AS1	antisense
0	0	6	0.114789	3	small nuclear ribonucleoprotein polypeptide C pseudogene 3 [Source:HGNC Symbol;Acc:HGNC:49818]	150719997	150720836	-1	SNRPCP3	processed_pseudogene
0	0	5	0.116357	3	enolase 1 pseudogene 3 [Source:HGNC Symbol;Acc:HGNC:37944]	124862094	124863317	-1	ENO1P3	processed_pseudogene
30	0.0854003	5	0.116423	3	G protein nucleolar 3 [Source:HGNC Symbol;Acc:HGNC:29931]	52681156	52694497	1	GNL3	protein_coding
16	0.0375074	5	0.116608	3	zinc finger protein 662 [Source:HGNC Symbol;Acc:HGNC:31930]	42905731	42917641	1	ZNF662	protein_coding
40	0.0572191	4	0.116688	3	TBL1XR1 antisense RNA 1 [Source:HGNC Symbol;Acc:HGNC:41243]	177037405	177047923	1	TBL1XR1-AS1	antisense
0	0	3	0.117523	3	keratin 8 pseudogene 25 [Source:HGNC Symbol;Acc:HGNC:33377]	87323268	87324723	1	KRT8P25	processed_pseudogene
195	0.0181033	4	0.117735	3	spindle and centriole associated protein 1 [Source:HGNC Symbol;Acc:HGNC:25083]	113442718	113515187	-1	SPICE1	protein_coding
395	0.0195125	4	0.117735	3	novel protein	113361901	113515151	-1	AC112128.1	protein_coding
4	0.0751	4	0.118961	3	novel transcript, antisense to LRRC34	169794962	169796213	1	AC078795.2	antisense
479	0.0382549	3	0.119184	3	polybromo 1 [Source:HGNC Symbol;Acc:HGNC:30064]	52545352	52685917	-1	PBRM1	protein_coding
31	0.0288411	5	0.119258	3	lysozyme like 4 [Source:HGNC Symbol;Acc:HGNC:28387]	42397083	42410610	-1	LYZL4	protein_coding
0	0	3	0.119302	3	spalt like transcription factor 4 pseudogene 6 [Source:HGNC Symbol;Acc:HGNC:39823]	42321005	42322695	1	SALL4P6	processed_pseudogene
463	0.0306512	11	0.120013	3	receptor-like tyrosine kinase [Source:HGNC Symbol;Acc:HGNC:10481]	134065303	134250744	-1	RYK	protein_coding
2	0.434951	8	0.120127	3	proteasome 26S subunit, non-ATPase, 10 pseudogene 2 [Source:HGNC Symbol;Acc:HGNC:30151]	186760693	186762050	1	PSMD10P2	transcribed_processed_pseudogene
78	0.0415603	3	0.120934	3	actin like 6A [Source:HGNC Symbol;Acc:HGNC:24124]	179562886	179588407	1	ACTL6A	protein_coding
65	0.0458181	4	0.120936	3	novel transcript, antisense to SEC62	169939353	169966734	-1	AC008040.1	antisense
3	0.111799	2	0.121176	3	VPS26B pseudogene 1 [Source:HGNC Symbol;Acc:HGNC:44612]	47960327	47961081	-1	VPS26BP1	processed_pseudogene
296	0.0253936	3	0.121248	3	protein disulfide isomerase family A member 5 [Source:HGNC Symbol;Acc:HGNC:24811]	123067025	123225227	1	PDIA5	protein_coding
0	0	4	0.123032	3	ribosomal protein L32 (RPL32) pseudogene	180887677	180888075	-1	AC108734.1	processed_pseudogene
4	0.0533403	4	0.123083	3	G protein-coupled receptor 15 [Source:HGNC Symbol;Acc:HGNC:4469]	98531978	98534681	1	GPR15	protein_coding
3	-0.00534924	7	0.123535	3	olfactory receptor family 5 subfamily AC member 1 (gene/pseudogene) [Source:HGNC Symbol;Acc:HGNC:15047]	98064472	98065396	1	OR5AC1	polymorphic_pseudogene
188	0.0279643	4	0.123624	3	MAGI1 intronic transcript 1 [Source:HGNC Symbol;Acc:HGNC:42436]	65872815	65954558	-1	MAGI1-IT1	sense_intronic
0	0	11	0.123691	3	RNA, U6 small nuclear 1270, pseudogene [Source:HGNC Symbol;Acc:HGNC:48233]	73241789	73241896	-1	RNU6-1270P	snRNA
0	0	7	0.12483	3	microRNA 6872 [Source:HGNC Symbol;Acc:HGNC:50037]	50273236	50273297	1	MIR6872	miRNA
0	0	5	0.125308	3	RNA, 7SL, cytoplasmic 517, pseudogene [Source:HGNC Symbol;Acc:HGNC:46533]	43314951	43315255	1	RN7SL517P	misc_RNA
1	0.180556	3	0.125796	3	transmembrane p24 trafficking protein 10 pseudogene 2 [Source:HGNC Symbol;Acc:HGNC:38105]	128538020	128538631	1	TMED10P2	processed_pseudogene
961	0.0354649	3	0.126066	3	calcium dependent secretion activator [Source:HGNC Symbol;Acc:HGNC:1426]	62398346	62875416	-1	CADPS	protein_coding
4	0.210965	6	0.126381	3	DEAD-box helicase 50 pseudogene 2 [Source:HGNC Symbol;Acc:HGNC:18975]	154352136	154354799	-1	DDX50P2	processed_pseudogene
0	0	13	0.12654	3	microRNA 5588 [Source:HGNC Symbol;Acc:HGNC:43505]	185253210	185253272	-1	MIR5588	miRNA
7	0.00854039	10	0.126928	3	coiled-coil domain containing 51 [Source:HGNC Symbol;Acc:HGNC:25714]	48432164	48440456	-1	CCDC51	protein_coding
0	0	6	0.128186	3	RNA, 5S ribosomal pseudogene 125 [Source:HGNC Symbol;Acc:HGNC:43025]	25025007	25025126	1	RNA5SP125	rRNA_pseudogene
0	0	6	0.128484	3	RNA, U7 small nuclear 19 pseudogene [Source:HGNC Symbol;Acc:HGNC:34115]	73027808	73027873	1	RNU7-19P	snRNA
561	0.0339689	6	0.128772	3	pleckstrin homology like domain family B member 2 [Source:HGNC Symbol;Acc:HGNC:29573]	111732497	111976517	1	PHLDB2	protein_coding
23	0.0342335	4	0.129269	3	novel transcript	126084220	126095349	1	AC079848.1	antisense
254	0.03582	9	0.129374	3	programmed cell death 6 interacting protein [Source:HGNC Symbol;Acc:HGNC:8766]	33798571	33869707	1	PDCD6IP	protein_coding
570	0.0213646	5	0.129914	3	ankyrin repeat domain 28 [Source:HGNC Symbol;Acc:HGNC:29024]	15667236	15859771	-1	ANKRD28	protein_coding
0	0	3	0.130316	3	microRNA 3714 [Source:HGNC Symbol;Acc:HGNC:38928]	16933196	16933260	1	MIR3714	miRNA
174	0.0160911	5	0.130391	3	kelch like family member 18 [Source:HGNC Symbol;Acc:HGNC:29120]	47282917	47346816	1	KLHL18	protein_coding
3	0.160138	4	0.130812	3	RNA, U4atac small nuclear 17, pseudogene [Source:HGNC Symbol;Acc:HGNC:46903]	8364529	8364648	-1	RNU4ATAC17P	snRNA
2	0.0526976	8	0.130969	3	novel transcript	44667412	44669364	1	AC124045.1	lincRNA
547	0.0391172	4	0.132397	3	leucine, glutamate and lysine rich 1 [Source:HGNC Symbol;Acc:HGNC:33765]	156825481	157046129	1	LEKR1	protein_coding
93	0.0571671	4	0.132833	3	homogentisate 1,2-dioxygenase [Source:HGNC Symbol;Acc:HGNC:4892]	120628172	120682269	-1	HGD	protein_coding
0	0	6	0.134946	3	RNA, 7SK small nuclear pseudogene 40 [Source:HGNC Symbol;Acc:HGNC:45764]	174631823	174632064	1	RN7SKP40	misc_RNA
472	0.0525073	6	0.135102	3	family with sequence similarity 19 member A4, C-C motif chemokine like [Source:HGNC Symbol;Acc:HGNC:21591]	68731766	68953297	-1	FAM19A4	protein_coding
3	0.295356	3	0.135998	3	myosin light chain kinase pseudogene 1 [Source:HGNC Symbol;Acc:HGNC:7591]	75328549	75339071	-1	MYLKP1	unprocessed_pseudogene
4	-0.0107132	3	0.136475	3	asparagine-linked glycosylation 1-like 6, pseudogene [Source:HGNC Symbol;Acc:HGNC:44375]	75415070	75422143	1	ALG1L6P	unprocessed_pseudogene
0	0	7	0.136761	3	novel transcript	113746872	113747408	-1	AC108693.2	lincRNA
54	0.0400169	4	0.137163	3	long intergenic non-protein coding RNA 2054 [Source:HGNC Symbol;Acc:HGNC:52894]	184399790	184457891	1	LINC02054	lincRNA
150	0.0180824	5	0.137675	3	centrosomal protein 97 [Source:HGNC Symbol;Acc:HGNC:26244]	101724593	101770562	1	CEP97	protein_coding
6	-0.013942	6	0.138606	3	IQ motif containing F3 [Source:HGNC Symbol;Acc:HGNC:31816]	51826883	51830856	1	IQCF3	protein_coding
0	0	3	0.13875	3	glycine cleavage system protein H (aminomethyl carrier), pseudogene	49252129	49252264	-1	AC121247.2	processed_pseudogene
58	-0.0106675	8	0.140069	3	novel transcript	193980614	194006098	1	AC024559.1	lincRNA
98	0.0395901	6	0.140483	3	shugoshin 1 [Source:HGNC Symbol;Acc:HGNC:25088]	20160593	20186206	-1	SGO1	protein_coding
98	0.0356614	3	0.14185	3	long intergenic non-protein coding RNA 501 [Source:HGNC Symbol;Acc:HGNC:43439]	177294442	177323418	1	LINC00501	lincRNA
0	0	3	0.14186	3		127202372	127202473	-1	RF00019	misc_RNA
13	0.0194442	7	0.143249	3	ZBTB20 antisense RNA 4 [Source:HGNC Symbol;Acc:HGNC:42423]	115100423	115103061	1	ZBTB20-AS4	lincRNA
510	0.0220955	3	0.143368	3	interleukin 1 receptor accessory protein [Source:HGNC Symbol;Acc:HGNC:5995]	190514051	190659750	1	IL1RAP	protein_coding
0	0	5	0.144026	3	small nuclear ribonucleoprotein polypeptide B'' (SNRPB2) pseudogene	59535863	59536415	1	AC126121.1	processed_pseudogene
398	0.0285304	3	0.144697	3	solute carrier family 9 member C1 [Source:HGNC Symbol;Acc:HGNC:31401]	112140898	112294227	-1	SLC9C1	protein_coding
10	0.0399338	6	0.144881	3	thyroid hormone receptor associated protein 3 pseudogene 1 [Source:HGNC Symbol;Acc:HGNC:32386]	31452832	31455894	1	THRAP3P1	processed_pseudogene
0	0	9	0.146352	3	novel transcript, antisense to GTPBP8	112990447	112991153	-1	AC074044.1	antisense
183	0.0580705	7	0.146587	3	sodium voltage-gated channel alpha subunit 10 [Source:HGNC Symbol;Acc:HGNC:10582]	38696807	38816217	-1	SCN10A	protein_coding
912	0.032821	5	0.147051	3	oxysterol binding protein like 10 [Source:HGNC Symbol;Acc:HGNC:16395]	31657890	32077580	-1	OSBPL10	protein_coding
1	0.0561077	7	0.148054	3	MAP/microtubule affinity-regulating kinase 2, pseudogene	129334586	129335074	1	AC137695.1	processed_pseudogene
1	0.21174	4	0.148149	3	RNA, U6 small nuclear 822, pseudogene [Source:HGNC Symbol;Acc:HGNC:47785]	20268965	20269070	-1	RNU6-822P	snRNA
101	0.0254163	3	0.148618	3	ZNF385D antisense RNA 1 [Source:HGNC Symbol;Acc:HGNC:41136]	21542816	21579959	1	ZNF385D-AS1	antisense
360	0.0454096	8	0.148677	3	polyhomeotic homolog 3 [Source:HGNC Symbol;Acc:HGNC:15682]	170086732	170181749	-1	PHC3	protein_coding
0	0	3	0.151163	3	microRNA 378b [Source:HGNC Symbol;Acc:HGNC:38283]	10330229	10330285	1	MIR378B	miRNA
10	0.217104	18	0.152667	3	bromodomain containing 7 (BRD7) pseudogene	109241507	109243125	1	AC063923.1	processed_pseudogene
75	0.0354425	5	0.152811	3	novel transcript	115251196	115285347	1	AC046136.1	lincRNA
203	0.0266259	4	0.152996	3	oxysterol binding protein like 11 [Source:HGNC Symbol;Acc:HGNC:16397]	125528858	125595497	-1	OSBPL11	protein_coding
45	0.0458937	11	0.153812	3	abhydrolase domain containing 10 [Source:HGNC Symbol;Acc:HGNC:25656]	111979010	111993368	1	ABHD10	protein_coding
0	0	4	0.154037	3	pyruvate dehydrogenase alpha 1 pseudogene 1 [Source:HGNC Symbol;Acc:HGNC:44636]	57800056	57801448	-1	PDHA1P1	processed_pseudogene
0	0	5	0.15436	3	RNA, U6 small nuclear 681, pseudogene [Source:HGNC Symbol;Acc:HGNC:47644]	177126017	177126120	-1	RNU6-681P	snRNA
660	0.0491485	6	0.154464	3	ABI family member 3 binding protein [Source:HGNC Symbol;Acc:HGNC:17265]	100749156	100993515	-1	ABI3BP	protein_coding
0	0	4	0.15459	3	VENT homeobox pseudogene 4 [Source:HGNC Symbol;Acc:HGNC:30903]	26346681	26347638	-1	VENTXP4	processed_pseudogene
20	0.0323567	7	0.154862	3	ribosomal protein L35a [Source:HGNC Symbol;Acc:HGNC:10345]	197949980	197956610	1	RPL35A	protein_coding
69	0.0452858	6	0.155842	3	exosome component 7 [Source:HGNC Symbol;Acc:HGNC:28112]	44975241	45036066	1	EXOSC7	protein_coding
3	0.0725381	3	0.157081	3	novel transcript	41162287	41168547	-1	AC009743.1	lincRNA
42	0.0541853	4	0.158065	3	acyl-CoA oxidase 2 [Source:HGNC Symbol;Acc:HGNC:120]	58505136	58537283	-1	ACOX2	protein_coding
823	0.0295211	4	0.159809	3	anoctamin 10 [Source:HGNC Symbol;Acc:HGNC:25519]	43354859	43691594	-1	ANO10	protein_coding
1448	0.032566	5	0.160037	3	stromal antigen 1 [Source:HGNC Symbol;Acc:HGNC:11354]	136336236	136752403	-1	STAG1	protein_coding
81	0.0659179	3	0.161952	3	CD200 receptor 1 like [Source:HGNC Symbol;Acc:HGNC:24665]	112815709	112846856	-1	CD200R1L	protein_coding
0	0	4	0.162373	3		181610498	181610729	1	RF01951	misc_RNA
9	0.0176969	3	0.163238	3	family with sequence similarity 86 member D, pseudogene [Source:HGNC Symbol;Acc:HGNC:32659]	75421552	75435110	-1	FAM86DP	transcribed_unprocessed_pseudogene
121	0.0373172	7	0.163622	3	UDP-GlcNAc:betaGal beta-1,3-N-acetylglucosaminyltransferase 5 [Source:HGNC Symbol;Acc:HGNC:15684]	183253253	183298504	1	B3GNT5	protein_coding
4	-0.053987	6	0.164057	3	twinfilin actin binding protein 2 [Source:HGNC Symbol;Acc:HGNC:9621]	52228612	52239158	-1	TWF2	protein_coding
0	0	4	0.164841	3	pseudogene similar to part of dihydrolipoamide branched chain transacylase E2 DBT	113740823	113741254	-1	AC108693.1	processed_pseudogene
21	0.0682114	3	0.166774	3	alpha-1,4-N-acetylglucosaminyltransferase [Source:HGNC Symbol;Acc:HGNC:17968]	138123718	138132387	-1	A4GNT	protein_coding
63	0.0973571	9	0.168258	3	syntaxin 19 [Source:HGNC Symbol;Acc:HGNC:19300]	94014365	94028597	-1	STX19	protein_coding
64	0.0802086	4	0.168519	3	arylacetamide deacetylase pseudogene 1 [Source:HGNC Symbol;Acc:HGNC:50305]	151770428	151784894	1	AADACP1	transcribed_unprocessed_pseudogene
87	0.0391996	4	0.169975	3	novel transcript	180566718	180601935	-1	AC125618.1	lincRNA
13	-0.000974073	3	0.170327	3	novel transcript	182365147	182368256	1	AC084211.1	lincRNA
1	-0.0414286	4	0.172557	3	ribosomal protein L9 pseudogene 15 [Source:HGNC Symbol;Acc:HGNC:35539]	154676588	154677119	-1	RPL9P15	processed_pseudogene
7	-0.00319281	6	0.17407	3	aminoacylase 1 [Source:HGNC Symbol;Acc:HGNC:177]	51983340	51989197	1	ACY1	protein_coding
4	0.117475	2	0.176046	3	La ribonucleoprotein domain family member 7 pseudogene 4 [Source:HGNC Symbol;Acc:HGNC:49766]	145523538	145524415	1	LARP7P4	processed_pseudogene
30	0.0480053	8	0.177194	3	novel transcript	33793644	33798539	-1	AC112220.2	bidirectional_promoter_lncRNA
0	0	9	0.177668	3	ribosomal protein L35a (RPL35A) pseudogene	42469640	42469879	1	AC092047.1	processed_pseudogene
7	0.0882414	4	0.177706	3	high mobility group box 1 pseudogene 5 [Source:HGNC Symbol;Acc:HGNC:4997]	22381819	22382929	1	HMGB1P5	transcribed_processed_pseudogene
107	0.0240157	6	0.17811	3	intraflagellar transport 122 [Source:HGNC Symbol;Acc:HGNC:13556]	129440036	129520507	1	IFT122	protein_coding
1	0.0622146	6	0.178244	3	RNA, U6 small nuclear 1094, pseudogene [Source:HGNC Symbol;Acc:HGNC:48057]	96608814	96608917	-1	RNU6-1094P	snRNA
0	0	5	0.179434	3	novel transcript	14648194	14649432	-1	AC090952.1	antisense
242	0.0404059	9	0.182809	3	long intergenic non-protein coding RNA 877 [Source:HGNC Symbol;Acc:HGNC:27706]	72035300	72279503	-1	LINC00877	lincRNA
0	0	7	0.183493	3		39161270	39161520	1	RF00017	misc_RNA
823	0.0298859	4	0.184586	3	cytoplasmic linker associated protein 2 [Source:HGNC Symbol;Acc:HGNC:17078]	33496245	33718356	-1	CLASP2	protein_coding
99	0.0524663	6	0.185508	3	novel transcript	152118173	152151724	-1	AC108718.1	lincRNA
283	0.0294595	13	0.186367	3	novel transcript, antisense to RBP2, RBP1 & NMNAT3	139389815	139583319	1	AC097103.2	antisense
0	0	6	0.186619	3	ribosomal protein L35a (RPL35A) pseudogene	160342685	160343015	1	AC079594.1	processed_pseudogene
0	0	11	0.189015	3	UBXN7 antisense RNA 1 [Source:HGNC Symbol;Acc:HGNC:41227]	196431385	196432530	1	UBXN7-AS1	antisense
2	0.552416	8	0.189198	3	PRICKLE2 antisense RNA 2 [Source:HGNC Symbol;Acc:HGNC:40917]	64103470	64106056	1	PRICKLE2-AS2	antisense
213	0.0473958	8	0.191066	3	KIAA1257 [Source:HGNC Symbol;Acc:HGNC:29231]	128909866	129002690	-1	KIAA1257	protein_coding
160	0.0463395	10	0.191962	3	HERV-H LTR-associating 2 [Source:HGNC Symbol;Acc:HGNC:4905]	108296490	108378285	1	HHLA2	protein_coding
228	0.0365473	11	0.194142	3	karyopherin subunit alpha 4 [Source:HGNC Symbol;Acc:HGNC:6397]	160495007	160565571	-1	KPNA4	protein_coding
982	0.0376975	4	0.196464	3	BBX, HMG-box containing [Source:HGNC Symbol;Acc:HGNC:14422]	107522936	107811339	1	BBX	protein_coding
0	0	8	0.196728	3	RNA, 7SL, cytoplasmic 724, pseudogene [Source:HGNC Symbol;Acc:HGNC:46740]	139609669	139609939	-1	RN7SL724P	misc_RNA
718	0.0289615	4	0.197998	3	protein phosphatase, Mg2+/Mn2+ dependent 1L [Source:HGNC Symbol;Acc:HGNC:16381]	160755602	161078902	1	PPM1L	protein_coding
4	0.29782	6	0.204001	3	novel transcript, sense intronic to MFSD1	158782547	158783124	1	AC080013.3	sense_intronic
39	-0.0240413	8	0.208578	3	MON1 homolog A, secretory trafficking associated [Source:HGNC Symbol;Acc:HGNC:28207]	49907160	49930173	-1	MON1A	protein_coding
27	0.14685	11	0.20961	3	novel transcript	112396647	112409134	-1	AC092894.1	lincRNA
98	0.0307725	4	0.211847	3	SEC62 homolog, preprotein translocation factor [Source:HGNC Symbol;Acc:HGNC:11846]	169966635	169998373	1	SEC62	protein_coding
4	0.249114	5	0.212536	3	ADP ribosylation factor like GTPase 14 [Source:HGNC Symbol;Acc:HGNC:22974]	160677159	160678452	1	ARL14	protein_coding
553	0.036119	11	0.213415	3	ankyrin repeat and ubiquitin domain containing 1 [Source:HGNC Symbol;Acc:HGNC:29642]	149761100	149968385	-1	ANKUB1	protein_coding
5	0.18478	6	0.215361	3	TEC	158869898	158871821	1	AC092999.1	TEC
707	0.0306596	4	0.217231	3	NIMA related kinase 11 [Source:HGNC Symbol;Acc:HGNC:18593]	131026850	131350465	1	NEK11	protein_coding
1	0.205882	7	0.217283	3		177624282	177624409	-1	RF00425	snoRNA
12	0.0289894	3	0.217313	3	RNA polymerase II subunit H [Source:HGNC Symbol;Acc:HGNC:9195]	184361718	184368596	1	POLR2H	protein_coding
9	0.123982	2	0.217768	3	novel transcript, sense intronic to PLCH1	155742142	155743726	-1	AC104472.1	sense_intronic
1	0.0148876	4	0.218598	3	transmembrane protein 14E, pseudogene [Source:HGNC Symbol;Acc:HGNC:34386]	152339695	152340990	-1	TMEM14EP	transcribed_processed_pseudogene
57	0.0736193	6	0.220109	3	immunoglobulin superfamily member 10 [Source:HGNC Symbol;Acc:HGNC:26384]	151425384	151458709	-1	IGSF10	protein_coding
4832	0.020779	6	0.220466	3	N-acetylated alpha-linked acidic dipeptidase like 2 [Source:HGNC Symbol;Acc:HGNC:23219]	174438573	175810548	1	NAALADL2	protein_coding
0	0	7	0.221396	3	ribosomal protein L21 pseudogene 43 [Source:HGNC Symbol;Acc:HGNC:36008]	168858659	168859130	-1	RPL21P43	processed_pseudogene
25	0.0565055	3	0.226152	3	siah E3 ubiquitin protein ligase 2 [Source:HGNC Symbol;Acc:HGNC:10858]	150741125	150763477	-1	SIAH2	protein_coding
0	0	4	0.232255	3	novel transcript, antisense to GOLGA4	37241789	37244177	-1	AC097359.2	antisense
102	0.0366477	5	0.232285	3	novel transcript	154827016	154861017	-1	AC073359.2	lincRNA
469	0.0156914	5	0.234465	3	RAD18, E3 ubiquitin protein ligase [Source:HGNC Symbol;Acc:HGNC:18278]	8775402	8963773	-1	RAD18	protein_coding
0	0	3	0.24487	3	small nucleolar RNA, C/D box 19 [Source:HGNC Symbol;Acc:HGNC:32717]	52689248	52689315	1	SNORD19	snoRNA
24	0.0856836	4	0.244889	3	protein kinase C delta [Source:HGNC Symbol;Acc:HGNC:9399]	53156009	53192717	1	PRKCD	protein_coding
80	0.0478593	4	0.247294	3	novel transcript	149284782	149333653	1	AC093001.1	antisense
166	0.0270575	5	0.251755	3	transferrin receptor [Source:HGNC Symbol;Acc:HGNC:11763]	196027183	196082096	-1	TFRC	protein_coding
68	0.12098	5	0.252632	3	NFKB inhibitor zeta [Source:HGNC Symbol;Acc:HGNC:29805]	101827991	101861022	1	NFKBIZ	protein_coding
423	0.017833	4	0.254872	3	DnaJ heat shock protein family (Hsp40) member C13 [Source:HGNC Symbol;Acc:HGNC:30343]	132417502	132539032	1	DNAJC13	protein_coding
0	0	6	0.258789	3	ribosomal protein L23a pseudogene 39 [Source:HGNC Symbol;Acc:HGNC:36470]	1730070	1730474	1	RPL23AP39	processed_pseudogene
9	0.111529	11	0.26053	3	TM4SF1 antisense RNA 1 [Source:HGNC Symbol;Acc:HGNC:40587]	149377778	149386583	1	TM4SF1-AS1	antisense
0	0	3	0.273132	3	RNA, 7SL, cytoplasmic 767, pseudogene [Source:HGNC Symbol;Acc:HGNC:46783]	113632704	113632998	1	RN7SL767P	misc_RNA
13	0.00696981	5	0.273238	3	novel transcript	147844123	147846657	-1	AC092925.1	lincRNA
211	0.0561578	6	0.273702	3	BHLHE40 antisense RNA 1 [Source:HGNC Symbol;Acc:HGNC:44471]	4896809	4979961	-1	BHLHE40-AS1	antisense
9	0.0380131	4	0.281107	3	ACAP2 intronic transcript 1 [Source:HGNC Symbol;Acc:HGNC:41426]	195280723	195282741	-1	ACAP2-IT1	sense_intronic
695	0.0336362	4	0.287896	3	Cbl proto-oncogene B [Source:HGNC Symbol;Acc:HGNC:1542]	105655461	105869552	-1	CBLB	protein_coding
113	0.034524	4	0.294301	3	ubiquitin like modifier activating enzyme 3 [Source:HGNC Symbol;Acc:HGNC:12470]	69054730	69080408	-1	UBA3	protein_coding
0	0	6	0.308524	3	microRNA 922 [Source:HGNC Symbol;Acc:HGNC:33672]	197674496	197674576	-1	MIR922	miRNA
0	0	4	0.315748	3	novel transcript, antisense to TCAIM	44337941	44338552	-1	AC104187.1	antisense
2	0.270562	3	0.322758	3		154329716	154329819	1	RF01210	snoRNA
32	0.118395	4	0.328594	3	KCNAB1 antisense RNA 2 [Source:HGNC Symbol;Acc:HGNC:40315]	156215560	156227883	-1	KCNAB1-AS2	antisense
24	0.226498	6	0.33033	3	transmembrane 4 L six family member 1 [Source:HGNC Symbol;Acc:HGNC:11853]	149369022	149377692	-1	TM4SF1	protein_coding
6	0.119639	1	0.339167	3	long intergenic non-protein coding RNA 1213 [Source:HGNC Symbol;Acc:HGNC:49648]	150238519	150240209	1	LINC01213	lincRNA
32	0.038064	3	0.341173	3	long intergenic non-protein coding RNA 2023 [Source:HGNC Symbol;Acc:HGNC:52858]	165150006	165158062	-1	LINC02023	lincRNA
123	0.0533271	3	0.357971	3	abhydrolase domain containing 5 [Source:HGNC Symbol;Acc:HGNC:21396]	43690108	43734371	1	ABHD5	protein_coding
6	0.199143	4	0.430369	3	novel transcript	188178543	188180812	1	AC022498.2	TEC
1	-0.116667	4	0.441428	3	glycerate kinase [Source:HGNC Symbol;Acc:HGNC:24247]	52287089	52295257	1	GLYCTK	protein_coding
39	0.0310555	4	-0.316241	4	NOP14 nucleolar protein [Source:HGNC Symbol;Acc:HGNC:16821]	2937933	2963406	-1	NOP14	protein_coding
73	-0.162937	7	-0.294172	4	paired like homeodomain 2 [Source:HGNC Symbol;Acc:HGNC:9005]	110617423	110642123	-1	PITX2	protein_coding
210	0.0256647	3	-0.269002	4	long intergenic non-protein coding RNA 1258 [Source:HGNC Symbol;Acc:HGNC:49898]	38420662	38523180	-1	LINC01258	lincRNA
4	0.0299064	4	-0.226932	4	C-X-C motif chemokine ligand 10 [Source:HGNC Symbol;Acc:HGNC:10637]	76021118	76023497	-1	CXCL10	protein_coding
2	-0.320724	3	-0.223268	4	small EDRK-rich factor 2 (SERF2) pseudogene	67638177	67638359	1	AC096720.1	processed_pseudogene
225	0.0249277	7	-0.215783	4	transmembrane anterior posterior transformation 1 [Source:HGNC Symbol;Acc:HGNC:26887]	16160505	16227410	-1	TAPT1	protein_coding
44	0.0580155	3	-0.203012	4	novel transcript	40812779	40826151	1	AC131953.1	antisense
175	0.0540033	3	-0.182185	4	novel transcript	148146471	148208880	1	AC069272.1	antisense
22	-0.000135908	4	-0.176125	4	poly(A) binding protein cytoplasmic 4 like [Source:HGNC Symbol;Acc:HGNC:31955]	134196333	134201789	-1	PABPC4L	protein_coding
26	-0.0021308	5	-0.156668	4	transcriptional adaptor 2B [Source:HGNC Symbol;Acc:HGNC:30781]	7041899	7057952	1	TADA2B	protein_coding
38	0.0203647	7	-0.148735	4	UDP glucuronosyltransferase 2 family pseudogene	69346609	69358177	1	AC114786.2	processed_pseudogene
0	0	3	-0.14672	4	solute carrier family 49 member 3 [Source:HGNC Symbol;Acc:HGNC:26177]	681829	689441	-1	SLC49A3	protein_coding
0	0	4	-0.142243	4	microRNA 572 [Source:HGNC Symbol;Acc:HGNC:32828]	11368827	11368921	1	MIR572	miRNA
125	0.00166191	5	-0.142096	4	novel transcript	53659208	53737156	1	AC124017.1	sense_intronic
163	0.00667565	13	-0.137961	4	toll like receptor 1 [Source:HGNC Symbol;Acc:HGNC:11847]	38790677	38856817	-1	TLR1	protein_coding
105	0.0127487	13	-0.137961	4	toll like receptor 6 [Source:HGNC Symbol;Acc:HGNC:16711]	38823715	38856817	-1	TLR6	protein_coding
2	-0.327028	5	-0.137949	4	family with sequence similarity 192 member B, pseudogene [Source:HGNC Symbol;Acc:HGNC:37194]	152927446	152928207	1	FAM192BP	processed_pseudogene
353	0.0468149	8	-0.135793	4	GRB2 associated binding protein 1 [Source:HGNC Symbol;Acc:HGNC:4066]	143336762	143474568	1	GAB1	protein_coding
203	0.0371213	6	-0.133643	4	adducin 1 [Source:HGNC Symbol;Acc:HGNC:243]	2843857	2930076	1	ADD1	protein_coding
89	0.0677382	6	-0.129071	4	epiregulin [Source:HGNC Symbol;Acc:HGNC:3443]	74365145	74388749	1	EREG	protein_coding
416	0.0419525	17	-0.124359	4	tet methylcytosine dioxygenase 2 [Source:HGNC Symbol;Acc:HGNC:25941]	105145875	105279816	1	TET2	protein_coding
1	0.0434783	3	-0.12287	4		1683420	1683529	-1	RF00019	misc_RNA
0	0	5	-0.120143	4	RNA, 7SL, cytoplasmic 254, pseudogene [Source:HGNC Symbol;Acc:HGNC:46270]	147808926	147809209	1	RN7SL254P	misc_RNA
33	0.0177226	5	-0.119643	4	tripartite motif family like 1 [Source:HGNC Symbol;Acc:HGNC:26698]	188139419	188147743	1	TRIML1	protein_coding
56	0.0144061	6	-0.117941	4	dCMP deaminase [Source:HGNC Symbol;Acc:HGNC:2710]	182890060	182917936	-1	DCTD	protein_coding
103	0.016037	4	-0.117758	4	long intergenic non-protein coding RNA 2427 [Source:HGNC Symbol;Acc:HGNC:53358]	184506460	184537554	-1	LINC02427	lincRNA
177	0.0456095	5	-0.1173	4	cysteine rich hydrophobic domain 2 [Source:HGNC Symbol;Acc:HGNC:1935]	54009789	54064605	-1	CHIC2	protein_coding
203	0.0364529	4	-0.114656	4	nei like DNA glycosylase 3 [Source:HGNC Symbol;Acc:HGNC:24573]	177309874	177362936	1	NEIL3	protein_coding
2	-0.243012	5	-0.114353	4	NADH:ubiquinone oxidoreductase subunit S5 pseudogene 5 [Source:HGNC Symbol;Acc:HGNC:44043]	118400514	118400834	-1	NDUFS5P5	processed_pseudogene
692	0.0321058	7	-0.11351	4	KIAA1211 [Source:HGNC Symbol;Acc:HGNC:29219]	56049073	56328625	1	KIAA1211	protein_coding
146	0.0477798	7	-0.110453	4	small integral membrane protein 20 [Source:HGNC Symbol;Acc:HGNC:37260]	25861830	25929874	1	SMIM20	protein_coding
33	0.0128094	3	-0.108056	4	long intergenic non-protein coding RNA 2363 [Source:HGNC Symbol;Acc:HGNC:53286]	184340756	184353977	-1	LINC02363	lincRNA
0	0	6	0.100037	4		76402076	76402146	1	RF00278	snoRNA
152	0.0308279	17	0.100159	4	protein arginine methyltransferase 9 [Source:HGNC Symbol;Acc:HGNC:25099]	147637785	147684163	-1	PRMT9	protein_coding
65	0.0435565	7	0.100527	4	sulfotransferase family 1D member 1, pseudogene [Source:HGNC Symbol;Acc:HGNC:30659]	69791872	69813888	-1	SULT1D1P	transcribed_unitary_pseudogene
0	0	4	0.10066	4	pseudogene similar to part of LIM and senescent cell antigen-like domains 2 (LIMS2)	36065060	36065726	-1	AC098827.1	processed_pseudogene
0	0	3	0.100929	4	novel transcript	93318623	93319786	-1	AC110800.1	antisense
45	0.0511768	4	0.100937	4	novel transcript	161378953	161388417	1	AC104793.1	antisense
259	0.0476286	3	0.100977	4	multimerin 1 [Source:HGNC Symbol;Acc:HGNC:7178]	89879532	89954629	1	MMRN1	protein_coding
0	0	8	0.101759	4	microRNA 4276 [Source:HGNC Symbol;Acc:HGNC:38232]	174423795	174423864	1	MIR4276	miRNA
59	0.0551427	8	0.102391	4	amelotin [Source:HGNC Symbol;Acc:HGNC:33188]	70518569	70532743	1	AMTN	protein_coding
7	0.0402568	3	0.102551	4	novel transcript, antisense to AP1AR	112229561	112231596	-1	AC109347.1	antisense
5	0.0565683	3	0.102712	4	ribosomal protein S27 (RPS27) pseudogene	88220569	88223837	-1	AC097484.2	processed_pseudogene
52	0.0417077	7	0.102979	4	leucine rich repeat, Ig-like and transmembrane domains 3 [Source:HGNC Symbol;Acc:HGNC:24783]	109848202	109872315	1	LRIT3	protein_coding
0	0	3	0.103083	4	phosphoglycerate mutase family member 4 pseudogene 2 [Source:HGNC Symbol;Acc:HGNC:42466]	115764099	115764819	-1	PGAM4P2	processed_pseudogene
2	0.0411913	4	0.103288	4	microRNA 573 [Source:HGNC Symbol;Acc:HGNC:32829]	24520192	24520290	-1	MIR573	miRNA
5	0.0185903	3	0.103454	4	family with sequence similarity 86 member M, pseudogene [Source:HGNC Symbol;Acc:HGNC:44100]	9692495	9702954	1	FAM86MP	unprocessed_pseudogene
136	0.046838	4	0.103564	4	KLF3 antisense RNA 1 [Source:HGNC Symbol;Acc:HGNC:25796]	38612701	38664883	-1	KLF3-AS1	processed_transcript
49	0.0473416	4	0.103602	4	long intergenic non-protein coding RNA 2504 [Source:HGNC Symbol;Acc:HGNC:53493]	171289475	171298267	-1	LINC02504	lincRNA
215	0.0732891	6	0.104096	4	novel transcript, antisense to TACR3	103548745	103624534	1	AC105460.2	antisense
26	0.0540065	5	0.104735	4	long intergenic non-protein coding RNA 2508 [Source:HGNC Symbol;Acc:HGNC:53497]	188776657	188785511	1	LINC02508	lincRNA
201	0.0303049	4	0.105054	4	meiotic nuclear divisions 1 [Source:HGNC Symbol;Acc:HGNC:24839]	153344649	153415118	1	MND1	protein_coding
534	0.0470237	4	0.105452	4	AF4/FMR2 family member 1 [Source:HGNC Symbol;Acc:HGNC:7135]	86935002	87141054	1	AFF1	protein_coding
0	0	6	0.105672	4	RNA, 7SK small nuclear pseudogene 248 [Source:HGNC Symbol;Acc:HGNC:45972]	90370123	90370427	1	RN7SKP248	misc_RNA
5	0.0244218	5	0.105739	4	novel transcript	168647896	168648587	-1	AC079858.1	antisense
5	0.0999174	10	0.105972	4	mortality factor 4 (pseudogene) [Source:HGNC Symbol;Acc:HGNC:15773]	173615936	173616906	-1	MORF4	processed_pseudogene
1	0.153846	3	0.10598	4	sorting nexin 5 pseudogene 1 [Source:HGNC Symbol;Acc:HGNC:41512]	76344550	76345590	1	SNX5P1	processed_pseudogene
172	0.0236064	6	0.106017	4	centrosomal protein 44 [Source:HGNC Symbol;Acc:HGNC:29356]	174283730	174333380	1	CEP44	protein_coding
5	0.0114064	4	0.106134	4	HEAT repeat containing 2 (HEATR2) pseudogene	67718996	67724262	-1	AC079880.1	processed_pseudogene
130	0.0158203	4	0.106224	4	ATP binding cassette subfamily E member 1 [Source:HGNC Symbol;Acc:HGNC:69]	145098288	145129524	1	ABCE1	protein_coding
78	0.0354518	6	0.106541	4	nudix hydrolase 6 [Source:HGNC Symbol;Acc:HGNC:8053]	122888697	122922968	-1	NUDT6	protein_coding
16	0.0784084	5	0.107705	4	novel transcript	14134936	14143592	1	AC073848.1	lincRNA
580	0.0298744	4	0.107779	4	novel transcript, antisense to PPARGC1A	23560923	23768652	1	AC093607.1	antisense
0	0	3	0.10795	4	thioredoxin pseudogene 6 [Source:HGNC Symbol;Acc:HGNC:49486]	76958860	76959169	-1	TXNP6	processed_pseudogene
1	-0.0753676	5	0.107965	4	novel transcript	163529771	163530697	1	AC093788.1	lincRNA
89	0.0309374	7	0.108625	4	long intergenic non-protein coding RNA 1095 [Source:HGNC Symbol;Acc:HGNC:49220]	146077717	146121913	-1	LINC01095	lincRNA
62	0.0454627	4	0.108635	4	alcohol dehydrogenase 7 (class IV), mu or sigma polypeptide [Source:HGNC Symbol;Acc:HGNC:256]	99412261	99435737	-1	ADH7	protein_coding
7	-0.0191304	7	0.108925	4	claudin 22 [Source:HGNC Symbol;Acc:HGNC:2044]	183318194	183320774	-1	CLDN22	protein_coding
123	0.0379444	4	0.109367	4	ubiquitin specific peptidase 46 [Source:HGNC Symbol;Acc:HGNC:20075]	52590960	52659301	-1	USP46	protein_coding
3	0.104494	7	0.10946	4	novel transcript	41688858	41692797	-1	AC105389.2	antisense
5	0.109527	5	0.109527	4	chromosome 4 open reading frame 33 (C4orf33) pseudogene	129177386	129179094	1	AC105417.1	processed_pseudogene
0	0	4	0.110021	4	ribosomal protein L7a pseudogene 30 [Source:HGNC Symbol;Acc:HGNC:35757]	112788083	112788878	-1	RPL7AP30	processed_pseudogene
78	0.0311064	6	0.110063	4	toll like receptor 3 [Source:HGNC Symbol;Acc:HGNC:11849]	186069152	186088069	1	TLR3	protein_coding
29	0.0807363	4	0.110641	4	GAR1 ribonucleoprotein [Source:HGNC Symbol;Acc:HGNC:14264]	109815510	109824740	1	GAR1	protein_coding
163	0.0324963	8	0.110829	4	UDP glucuronosyltransferase family 2 member B4 [Source:HGNC Symbol;Acc:HGNC:12553]	69480165	69526014	-1	UGT2B4	protein_coding
21	0.0353335	7	0.111127	4	novel transcript	57841721	57855271	1	AC104790.1	lincRNA
3	0.147178	1	0.111182	4	pseudogene similar to part of HBS1-like	2088718	2090617	-1	AL136360.1	processed_pseudogene
0	0	7	0.111288	4	RNA, 7SK small nuclear pseudogene 30 [Source:HGNC Symbol;Acc:HGNC:45754]	55540502	55540835	-1	RN7SKP30	misc_RNA
0	0	7	0.111701	4	RNA, 7SL, cytoplasmic 776, pseudogene [Source:HGNC Symbol;Acc:HGNC:46792]	167400495	167400762	-1	RN7SL776P	misc_RNA
0	0	3	0.111753	4	RNA, U6 small nuclear 158, pseudogene [Source:HGNC Symbol;Acc:HGNC:47121]	48932755	48932854	-1	RNU6-158P	snRNA
1	0.0512821	6	0.11186	4	CCR4-NOT transcription complex, subunit 7 (CNOT7) pseudogene	67446267	67446574	1	AC104806.1	processed_pseudogene
0	0	5	0.111983	4	TARS2 pseudogene 1 [Source:HGNC Symbol;Acc:HGNC:43712]	135565117	135567157	-1	TARS2P1	processed_pseudogene
774	0.028495	4	0.112053	4	NIMA related kinase 1 [Source:HGNC Symbol;Acc:HGNC:7744]	169392857	169612629	-1	NEK1	protein_coding
0	0	5	0.112289	4	zinc finger protein 519 pseudogene 4 [Source:HGNC Symbol;Acc:HGNC:50788]	393534	393658	1	ZNF519P4	processed_pseudogene
123	0.0515641	5	0.112341	4	methyltransferase like 14 [Source:HGNC Symbol;Acc:HGNC:29330]	118685392	118715433	1	METTL14	protein_coding
0	0	7	0.112364	4	TEC	157818101	157818572	-1	AC017037.3	TEC
383	0.0571011	11	0.112683	4	solute carrier family 9 member B1 [Source:HGNC Symbol;Acc:HGNC:24244]	102885048	103019739	-1	SLC9B1	protein_coding
15	0.0778711	4	0.11269	4	novel transcript	43340875	43345600	1	AC097451.1	processed_transcript
12	0.0064359	7	0.112872	4	cyclin A2 [Source:HGNC Symbol;Acc:HGNC:1578]	121816444	121823933	-1	CCNA2	protein_coding
3	0.142584	5	0.112946	4	methyltransferase like 5 (METTL5) pseudogene	55219344	55219973	1	AC021220.1	processed_pseudogene
250	0.0481531	3	0.113256	4	long intergenic non-protein coding RNA 1179 [Source:HGNC Symbol;Acc:HGNC:49556]	165684639	165762778	1	LINC01179	lincRNA
2	0.125488	5	0.113422	4	tubulin folding cofactor A pseudogene 3 [Source:HGNC Symbol;Acc:HGNC:42632]	98909537	98909848	-1	TBCAP3	transcribed_processed_pseudogene
0	0	3	0.113588	4	RNA, 5S ribosomal pseudogene 152 [Source:HGNC Symbol;Acc:HGNC:43052]	8393015	8393124	1	RNA5SP152	rRNA_pseudogene
31	0.062648	10	0.113827	4	novel transcript	185665885	185675417	1	AC108472.1	antisense
0	0	3	0.113986	4	novel transcript	8453410	8454942	-1	AC105345.2	antisense
1205	0.0347664	7	0.114135	4	sorbin and SH3 domain containing 2 [Source:HGNC Symbol;Acc:HGNC:24098]	185585444	185956652	-1	SORBS2	protein_coding
2	0.0292262	10	0.115354	4	RNY4 pseudogene 17 [Source:HGNC Symbol;Acc:HGNC:34067]	169005249	169005344	1	RNY4P17	misc_RNA
0	0	4	0.115358	4	NMNAT1 pseudogene 4 [Source:HGNC Symbol;Acc:HGNC:49166]	145456005	145456844	1	NMNAT1P4	processed_pseudogene
57	0.0688457	6	0.115488	4	long intergenic non-protein coding RNA 2283 [Source:HGNC Symbol;Acc:HGNC:53200]	54332892	54355954	1	LINC02283	lincRNA
1	0.0886827	4	0.116148	4	novel pseudogene	2607870	2608146	-1	CR545473.1	unprocessed_pseudogene
30	0.0183008	7	0.116337	4	novel transcript	98251688	98261630	-1	AC019077.1	antisense
1	0.180952	6	0.11663	4	RNA, 7SL, cytoplasmic 681, pseudogene [Source:HGNC Symbol;Acc:HGNC:46697]	87386883	87387174	-1	RN7SL681P	misc_RNA
1	0.182308	5	0.116845	4	ADAM metallopeptidase domain 20 pseudogene 2 [Source:HGNC Symbol;Acc:HGNC:43901]	175574868	175576140	1	ADAM20P2	processed_pseudogene
1	0.136535	7	0.11719	4	cyclin H pseudogene 1 [Source:HGNC Symbol;Acc:HGNC:50854]	181905790	181906467	-1	CCNHP1	processed_pseudogene
16	0.0477327	5	0.117697	4	MAX dimerization protein 4 [Source:HGNC Symbol;Acc:HGNC:13906]	2247432	2262109	-1	MXD4	protein_coding
1011	0.0488216	4	0.117995	4	LIM domain binding 2 [Source:HGNC Symbol;Acc:HGNC:6533]	16501541	16898678	-1	LDB2	protein_coding
0	0	3	0.118466	4	microRNA 1255a [Source:HGNC Symbol;Acc:HGNC:35320]	101330302	101330414	-1	MIR1255A	miRNA
4	-0.083406	7	0.119274	4	long intergenic non-protein coding RNA 2515 [Source:HGNC Symbol;Acc:HGNC:53504]	187413564	187415697	1	LINC02515	lincRNA
0	0	4	0.11961	4	RNA, 7SL, cytoplasmic 205, pseudogene [Source:HGNC Symbol;Acc:HGNC:46221]	131720260	131720543	-1	RN7SL205P	misc_RNA
0	0	3	0.119639	4		145958128	145958240	-1	RF00019	misc_RNA
247	0.0225021	5	0.119797	4	F-box and leucine rich repeat protein 5 [Source:HGNC Symbol;Acc:HGNC:13602]	15604539	15681679	-1	FBXL5	protein_coding
0	0	3	0.119947	4	novel transcript	29046591	29048765	1	AC068944.1	lincRNA
0	0	8	0.120282	4	tripartite motif containing 60 pseudogene 14 [Source:HGNC Symbol;Acc:HGNC:38486]	164915565	164916983	1	TRIM60P14	processed_pseudogene
0	0	3	0.122995	4	novel pseudogene	121369433	121370345	-1	AC093816.1	processed_pseudogene
2	0.09913	5	0.123053	4	activator of basal transcription 1 pseudogene 1 [Source:HGNC Symbol;Acc:HGNC:39557]	99022311	99023131	-1	ABT1P1	processed_pseudogene
119	0.0147773	5	0.123317	4	ELMO domain containing 2 [Source:HGNC Symbol;Acc:HGNC:28111]	140524168	140553770	1	ELMOD2	protein_coding
481	0.0205678	8	0.123456	4	novel transcript	28435449	28600275	1	AC097480.1	lincRNA
0	0	3	0.123823	4	RNA, U6 small nuclear 276, pseudogene [Source:HGNC Symbol;Acc:HGNC:47239]	55798636	55798731	1	RNU6-276P	snRNA
166	0.0445153	6	0.124015	4	C-X-C motif chemokine ligand 13 [Source:HGNC Symbol;Acc:HGNC:10639]	77511753	77611834	1	CXCL13	protein_coding
0	0	5	0.124707	4	MT-CO3 pseudogene 9 [Source:HGNC Symbol;Acc:HGNC:52039]	155457180	155457960	-1	MTCO3P9	unprocessed_pseudogene
0	0	5	0.12494	4	microRNA 8066 [Source:HGNC Symbol;Acc:HGNC:50043]	101240795	101240872	-1	MIR8066	miRNA
100	0.0211313	7	0.125449	4	novel transcript, antisense to CENTD1	36244116	36274220	1	AC104078.1	antisense
113	0.0515612	3	0.125494	4	novel transcript	107258700	107301870	1	AC104663.1	lincRNA
0	0	3	0.125764	4	ribosomal protein L22-like 1 (RPL22L1) pseudogene	185064981	185065323	1	AC093824.1	processed_pseudogene
290	0.0473237	6	0.125991	4	novel transcript	124149377	124252044	-1	AC121154.1	lincRNA
5	0.19857	12	0.126003	4	TEC	136553236	136553739	1	AC093875.1	TEC
74	0.0680396	8	0.126645	4	novel transcript	158490766	158509908	-1	AC121161.2	antisense
469	0.0121057	6	0.12711	4	MOB kinase activator 1B [Source:HGNC Symbol;Acc:HGNC:29801]	70902326	71022449	1	MOB1B	protein_coding
4	0.10692	4	0.127532	4	ACTR6 pseudogene 1 [Source:HGNC Symbol;Acc:HGNC:44210]	106836498	106837601	-1	ACTR6P1	processed_pseudogene
71	0.0415825	5	0.127618	4	joining chain of multimeric IgA and IgM [Source:HGNC Symbol;Acc:HGNC:5713]	70655541	70681817	-1	JCHAIN	protein_coding
85	0.0284152	10	0.129134	4	alcohol dehydrogenase 4 (class II), pi polypeptide [Source:HGNC Symbol;Acc:HGNC:252]	99123657	99157792	-1	ADH4	protein_coding
2	0.130363	14	0.130404	4	COP9 constitutive photomorphogenic homolog subunit 3 (Arabidopsis) (COPS3) pseudogene	187441677	187444298	-1	AC093763.2	processed_pseudogene
19	0.0843512	4	0.131048	4	novel transcript, overlapping GABRB1	47431960	47438959	1	AC107398.3	sense_overlapping
12	0.0318519	4	0.131363	4	novel transcript	121870583	121872848	1	AC079341.2	lincRNA
2	0.223456	5	0.131808	4	prostaglandin E synthase 3 pseudogene 3 [Source:HGNC Symbol;Acc:HGNC:43823]	169791221	169791702	-1	PTGES3P3	processed_pseudogene
5	0.0443362	3	0.131937	4	novel transcript	57720035	57724655	1	AC093725.1	lincRNA
41	0.0475731	3	0.132179	4	endogenous retrovirus group H member 1 [Source:HGNC Symbol;Acc:HGNC:39053]	23723262	23733579	-1	ERVH-1	lincRNA
24	0.0660938	5	0.132731	4	long intergenic non-protein coding RNA 2358 [Source:HGNC Symbol;Acc:HGNC:53281]	54845568	54859241	1	LINC02358	lincRNA
7	0.0042052	4	0.133038	4	novel transcript	47556731	47560259	-1	AC107398.2	antisense
70	0.0150154	8	0.133058	4	steroid 5 alpha-reductase 3 [Source:HGNC Symbol;Acc:HGNC:25812]	55346242	55373100	1	SRD5A3	protein_coding
45	0.0279881	6	0.133998	4	gonadotropin releasing hormone receptor [Source:HGNC Symbol;Acc:HGNC:4421]	67739328	67754360	-1	GNRHR	protein_coding
153	0.0464819	3	0.134325	4	glycerol-3-phosphate acyltransferase 3 [Source:HGNC Symbol;Acc:HGNC:28157]	83535914	83605875	1	GPAT3	protein_coding
0	0	7	0.134986	4	RNA, 7SL, cytoplasmic 728, pseudogene [Source:HGNC Symbol;Acc:HGNC:46744]	102348392	102348691	-1	RN7SL728P	misc_RNA
0	0	14	0.135562	4	novel transcript	134932889	134934131	-1	AC104619.2	lincRNA
1	0.3	7	0.136566	4	phosphoribosyl pyrophosphate synthetase 1 (PRPS1) pseudogene	170141292	170142532	-1	AC069306.1	processed_pseudogene
1	0.249129	4	0.137717	4	ribosomal protein S27 (RPS27) pseudogene	22594196	22594450	1	AC098583.1	processed_pseudogene
1	0.185116	8	0.138142	4	torsin A interacting protein 2 (TOR1AIP2) pseudogene	143497412	143498126	-1	AC104685.1	processed_pseudogene
376	0.0478581	10	0.13827	4	novel transcript	133871246	134010690	-1	AC079380.1	lincRNA
15	0.0709837	4	0.138833	4	SMAD1 antisense RNA 2 [Source:HGNC Symbol;Acc:HGNC:49381]	145497073	145502971	-1	SMAD1-AS2	antisense
41	0.035681	14	0.139555	4	heparan sulfate-glucosamine 3-sulfotransferase 1 [Source:HGNC Symbol;Acc:HGNC:5194]	11393150	11429564	-1	HS3ST1	protein_coding
94	0.0571663	19	0.139754	4	aminoacyl tRNA synthetase complex interacting multifunctional protein 1 [Source:HGNC Symbol;Acc:HGNC:10648]	106315544	106349226	1	AIMP1	protein_coding
53	0.00295641	5	0.140369	4	UDP glucuronosyltransferase family 2 member B11 [Source:HGNC Symbol;Acc:HGNC:12545]	69199951	69214731	-1	UGT2B11	protein_coding
86	0.0346715	6	0.140833	4	protein phosphatase, Mg2+/Mn2+ dependent 1K [Source:HGNC Symbol;Acc:HGNC:25415]	88257620	88284769	-1	PPM1K	protein_coding
0	0	5	0.140994	4	ribosomal protein S2 (RPS2) pseudogene	134952259	134952889	-1	AC104619.1	processed_pseudogene
0	0	3	0.141647	4	microRNA 5705 [Source:HGNC Symbol;Acc:HGNC:43504]	87300495	87300583	-1	MIR5705	miRNA
0	0	4	0.14168	4	RNA, 7SK small nuclear pseudogene 136 [Source:HGNC Symbol;Acc:HGNC:45860]	177181442	177181741	1	RN7SKP136	misc_RNA
3	0.317696	9	0.144388	4	ribosomal protein L7 like 1 pseudogene 13 [Source:HGNC Symbol;Acc:HGNC:44212]	110399773	110400511	-1	RPL7L1P13	processed_pseudogene
73	0.0524112	6	0.14487	4	novel transcript	100190033	100215505	1	AP001961.1	antisense
125	0.0187987	6	0.145121	4	golgi associated kinase 1B [Source:HGNC Symbol;Acc:HGNC:25312]	158124474	158173318	-1	GASK1B	protein_coding
993	0.0311315	10	0.146145	4	N-deacetylase and N-sulfotransferase 4 [Source:HGNC Symbol;Acc:HGNC:20779]	114827763	115113876	-1	NDST4	protein_coding
160	0.00356832	7	0.146881	4	family with sequence similarity 241 member A [Source:HGNC Symbol;Acc:HGNC:26813]	112145454	112195256	1	FAM241A	protein_coding
104	0.0337337	19	0.147755	4	coagulation factor XI [Source:HGNC Symbol;Acc:HGNC:3529]	186265945	186288806	1	F11	protein_coding
30	0.0203307	10	0.148945	4	UDP glucuronosyltransferase family 2 member B27, pseudogene [Source:HGNC Symbol;Acc:HGNC:12551]	69004862	69020414	-1	UGT2B27P	unprocessed_pseudogene
292	0.0444966	3	0.149335	4	coiled-coil and C2 domain containing 2A [Source:HGNC Symbol;Acc:HGNC:29253]	15469865	15601557	1	CC2D2A	protein_coding
23	0.00126739	4	0.1496	4	novel transcript	120639090	120650796	1	AC025741.1	lincRNA
0	0	9	0.150084	4	RNA, U4 small nuclear 33, pseudogene [Source:HGNC Symbol;Acc:HGNC:46969]	119367562	119367646	1	RNU4-33P	snRNA
2	0.133498	4	0.150419	4	novel transcript	139618136	139623232	-1	AC112236.1	lincRNA
0	0	7	0.153085	4	microRNA 297 [Source:HGNC Symbol;Acc:HGNC:33691]	110860582	110860647	-1	MIR297	miRNA
108	0.0684663	4	0.153722	4	BEN domain containing 4 [Source:HGNC Symbol;Acc:HGNC:23815]	42110853	42152878	-1	BEND4	protein_coding
5	0.0904695	3	0.153732	4	novel transcript, antisense to CASP6	109692004	109692703	1	AC004067.1	antisense
0	0	7	0.153911	4	MICOS10 pseudogene 4 [Source:HGNC Symbol;Acc:HGNC:44094]	78379197	78379514	1	MICOS10P4	processed_pseudogene
0	0	5	0.154087	4	novel transcript	112272968	112273316	-1	AC109347.2	lincRNA
1	0.0440559	4	0.154268	4	novel transcript	38618265	38619437	-1	AC021860.1	lincRNA
1	-0.0327478	3	0.154428	4	ribosomal protein L32 (RPL32) pseudogene	112738672	112739106	1	AC017007.3	processed_pseudogene
2	0.35947	6	0.154999	4	septin 14 pseudogene 4 [Source:HGNC Symbol;Acc:HGNC:51688]	118640673	118640858	1	SEPT14P4	processed_pseudogene
582	0.027387	6	0.156516	4	long intergenic non-protein coding RNA 1099 [Source:HGNC Symbol;Acc:HGNC:49222]	177729638	177907936	-1	LINC01099	lincRNA
731	0.0519389	8	0.157016	4	LIM and calponin homology domains 1 [Source:HGNC Symbol;Acc:HGNC:29191]	41359607	41700044	1	LIMCH1	protein_coding
6	0.10402	3	0.15742	4	novel transcript	13777377	13782157	-1	AC007126.1	lincRNA
1410	0.059217	5	0.158855	4	collagen type XXV alpha 1 chain [Source:HGNC Symbol;Acc:HGNC:18603]	108808725	109302752	-1	COL25A1	protein_coding
0	0	3	0.159282	4	ethanolamine kinase 1 (ETNK1) pseudogene	143760399	143762093	-1	AC104090.1	processed_pseudogene
100	0.0348857	3	0.159998	4	UCHL1 antisense RNA 1 (head to head) [Source:HGNC Symbol;Acc:HGNC:40600]	41220074	41256727	-1	UCHL1-AS1	antisense
0	0	5	0.160613	4	prohibitin pseudogene 14 [Source:HGNC Symbol;Acc:HGNC:39293]	167648430	167648796	1	PHBP14	processed_pseudogene
139	0.0265038	5	0.161724	4	microtubule associated protein 9 [Source:HGNC Symbol;Acc:HGNC:26118]	155342658	155376970	-1	MAP9	protein_coding
1046	0.0502333	4	0.16427	4	family with sequence similarity 13 member A [Source:HGNC Symbol;Acc:HGNC:19367]	88725955	89111398	-1	FAM13A	protein_coding
43	0.00173194	7	0.169479	4	UDP glucuronosyltransferase family 2 member B25, pseudogene [Source:HGNC Symbol;Acc:HGNC:12549]	69389492	69402081	1	UGT2B25P	processed_pseudogene
0	0	8	0.171009	4	ribosomal protein L35a pseudogene 12 [Source:HGNC Symbol;Acc:HGNC:36068]	163382179	163382516	1	RPL35AP12	processed_pseudogene
0	0	3	0.172398	4	RNA, 7SL, cytoplasmic 382, pseudogene [Source:HGNC Symbol;Acc:HGNC:46398]	139100377	139100658	1	RN7SL382P	misc_RNA
253	0.0581515	4	0.173641	4	novel protein	109713916	109801999	-1	AC126283.2	protein_coding
188	0.0512366	7	0.174131	4	Yip1 domain family member 7 [Source:HGNC Symbol;Acc:HGNC:26825]	44622065	44678556	-1	YIPF7	protein_coding
0	0	3	0.174197	4	novel transcript	140756528	140757921	1	AC096733.2	lincRNA
0	0	4	0.174791	4	Yip1 domain family, member 3 (YIPF3) pseudogene	133574566	133575208	-1	AC105252.1	unprocessed_pseudogene
0	0	4	0.175128	4		119569699	119569825	1	RF00614	snoRNA
46	0.0561615	6	0.176145	4	novel transcript	146934001	146945471	1	AC092435.2	antisense
2500	0.027267	8	0.176678	4	LPS responsive beige-like anchor protein [Source:HGNC Symbol;Acc:HGNC:1742]	150264435	151015727	-1	LRBA	protein_coding
85	0.02889	3	0.177558	4	novel transcript	76758554	76801964	-1	AC107072.1	antisense
23	0.0151062	5	0.17802	4	novel transcript	10685003	10697661	1	AC084048.1	lincRNA
1	0.0444444	3	0.179249	4	pyruvate dehydrogenase E1 alpha 2 subunit [Source:HGNC Symbol;Acc:HGNC:8807]	95840019	95841474	1	PDHA2	protein_coding
0	0	5	0.185316	4	TEC	148819351	148819956	-1	AC093648.1	TEC
440	0.0502091	7	0.186059	4	Rho guanine nucleotide exchange factor 38 [Source:HGNC Symbol;Acc:HGNC:25968]	105552620	105708093	1	ARHGEF38	protein_coding
138	0.0504442	8	0.18836	4	Ras association domain family member 6 [Source:HGNC Symbol;Acc:HGNC:20796]	73571550	73620631	-1	RASSF6	protein_coding
9	0.131493	6	0.188464	4	novel transcript, antisense to PET112L	151674483	151677893	1	AC092611.1	antisense
35	0.0173914	7	0.189162	4	novel transcript	14383123	14409078	-1	AC006296.2	lincRNA
364	0.0554478	6	0.189811	4	lin-54 DREAM MuvB core complex component [Source:HGNC Symbol;Acc:HGNC:25397]	82909973	83012926	-1	LIN54	protein_coding
634	0.0279724	11	0.190372	4	La ribonucleoprotein domain family member 1B [Source:HGNC Symbol;Acc:HGNC:24704]	128061286	128222931	1	LARP1B	protein_coding
3	0.16315	4	0.191388	4	novel transcript	31350284	31351725	1	AC104071.1	lincRNA
313	0.038261	6	0.193028	4	SLAIN motif family member 2 [Source:HGNC Symbol;Acc:HGNC:29282]	48341529	48426201	1	SLAIN2	protein_coding
0	0	8	0.193801	4	ribosomal protein L17 pseudogene 19 [Source:HGNC Symbol;Acc:HGNC:36919]	61211652	61212203	1	RPL17P19	processed_pseudogene
0	0	4	0.197746	4	RNA, 5S ribosomal pseudogene 169 [Source:HGNC Symbol;Acc:HGNC:43069]	151971497	151971613	-1	RNA5SP169	rRNA_pseudogene
69	-0.00623119	4	0.199518	4	mitochondrial ribosomal protein L42 (MRPL42) pseudogene	119192773	119212644	-1	AC092656.1	transcribed_processed_pseudogene
142	0.0474183	5	0.200085	4	neuromedin U [Source:HGNC Symbol;Acc:HGNC:7859]	55595229	55636698	-1	NMU	protein_coding
0	0	3	0.202299	4	RNA, 7SL, cytoplasmic 335, pseudogene [Source:HGNC Symbol;Acc:HGNC:46351]	122087508	122087811	-1	RN7SL335P	misc_RNA
0	0	3	0.202778	4	small nucleolar RNA host gene 8 [Source:HGNC Symbol;Acc:HGNC:33098]	118278709	118279823	1	SNHG8	lincRNA
16	0.081471	3	0.202907	4	novel transcript	147609552	147617245	-1	AC093835.1	antisense
390	0.021414	8	0.203162	4	RUN and FYVE domain containing 3 [Source:HGNC Symbol;Acc:HGNC:30285]	70704204	70808619	1	RUFY3	protein_coding
2	0.0289683	8	0.203162	4	RNA, U6 small nuclear 784, pseudogene [Source:HGNC Symbol;Acc:HGNC:47747]	70703018	70703123	-1	RNU6-784P	snRNA
21	0.0298659	4	0.203539	4	fibrinogen alpha chain [Source:HGNC Symbol;Acc:HGNC:3661]	154583126	154590766	-1	FGA	protein_coding
18	0.0875778	4	0.204845	4	LNX1 antisense RNA 2 [Source:HGNC Symbol;Acc:HGNC:41450]	53592956	53604047	1	LNX1-AS2	sense_intronic
181	0.0461294	4	0.208208	4	HECT and RLD domain containing E3 ubiquitin protein ligase family member 6 [Source:HGNC Symbol;Acc:HGNC:26072]	88378739	88443111	1	HERC6	protein_coding
120	0.0386991	8	0.208447	4	alcohol dehydrogenase 1B (class I), beta polypeptide [Source:HGNC Symbol;Acc:HGNC:250]	99304971	99352760	-1	ADH1B	protein_coding
54	0.0505666	8	0.208447	4	alcohol dehydrogenase 1C (class I), gamma polypeptide [Source:HGNC Symbol;Acc:HGNC:251]	99336497	99352746	-1	ADH1C	protein_coding
1525	0.0320727	7	0.212813	4	Rho GTPase activating protein 24 [Source:HGNC Symbol;Acc:HGNC:25361]	85475150	86002668	1	ARHGAP24	protein_coding
4	-0.0237495	9	0.214058	4	UDP glucuronosyltransferase 2 family, polypeptide B4 (UGT2B4) pseudogene	68300325	68302459	1	AC098799.2	processed_pseudogene
2	0.0915661	6	0.217039	4	novel transcript	148693032	148694323	1	AC108935.1	lincRNA
385	0.0274014	5	0.21919	4	N(alpha)-acetyltransferase 15, NatA auxiliary subunit [Source:HGNC Symbol;Acc:HGNC:30782]	139301505	139420033	1	NAA15	protein_coding
24	0.00249174	9	0.220217	4	tigger transposable element derived 4 [Source:HGNC Symbol;Acc:HGNC:18335]	152769354	152779764	-1	TIGD4	protein_coding
220	0.0367009	4	0.220295	4	ubiquitin conjugating enzyme E2 D3 [Source:HGNC Symbol;Acc:HGNC:12476]	102794383	102868896	-1	UBE2D3	protein_coding
133	0.0513768	5	0.221839	4	tRNA methyltransferase 44 homolog [Source:HGNC Symbol;Acc:HGNC:26653]	8436140	8493531	1	TRMT44	protein_coding
88	0.0313907	8	0.222854	4	LSM6 homolog, U6 small nuclear RNA and mRNA degradation associated [Source:HGNC Symbol;Acc:HGNC:17017]	146175703	146200000	1	LSM6	protein_coding
2	0.0336538	4	0.227121	4	Morf4 family associated protein 1 [Source:HGNC Symbol;Acc:HGNC:24549]	6640091	6642745	1	MRFAP1	protein_coding
157	-0.000387224	5	0.230354	4	family with sequence similarity 149 member A [Source:HGNC Symbol;Acc:HGNC:24527]	186104419	186172667	1	FAM149A	protein_coding
4	0.0348209	3	0.233201	4	novel transcript, antisense to MTHFD2L	74156511	74158373	-1	AC093677.2	antisense
3	0.277281	4	0.234405	4	novel transcript	128552590	128553416	-1	AC110609.1	lincRNA
1596	0.0479247	6	0.238417	4	mitogen-activated protein kinase 10 [Source:HGNC Symbol;Acc:HGNC:6872]	85990007	86594625	-1	MAPK10	protein_coding
5	0.227876	2	0.2473	4	novel transcript	186189032	186191490	-1	AC110771.1	TEC
144	-0.00794633	8	0.247909	4	ras homolog family member H [Source:HGNC Symbol;Acc:HGNC:686]	40191053	40246967	1	RHOH	protein_coding
3	0.253022	3	0.253022	4	TEC	137601899	137602433	-1	AC116563.2	TEC
925	0.0245468	3	0.256832	4	calcium/calmodulin dependent protein kinase II delta [Source:HGNC Symbol;Acc:HGNC:1462]	113451032	113761927	-1	CAMK2D	protein_coding
39	0.164881	4	0.258619	4	alcohol dehydrogenase 5 (class III), chi polypeptide [Source:HGNC Symbol;Acc:HGNC:253]	99070978	99088801	-1	ADH5	protein_coding
0	0	13	0.260311	4	microRNA 3684 [Source:HGNC Symbol;Acc:HGNC:38950]	98997387	98997460	1	MIR3684	miRNA
1064	0.0344367	3	0.270723	4	protein phosphatase 3 catalytic subunit alpha [Source:HGNC Symbol;Acc:HGNC:9314]	101023409	101348278	-1	PPP3CA	protein_coding
0	0	4	0.275881	4	WWC2 antisense RNA 2 [Source:HGNC Symbol;Acc:HGNC:26390]	183097017	183099199	-1	WWC2-AS2	lincRNA
26	0.131072	7	0.281561	4	novel transcript	105540190	105552355	-1	AC004066.2	antisense
2	0.241941	8	0.298109	4	novel transcript	183094423	183095056	-1	AC019193.2	lincRNA
128	0.0460518	5	0.300786	4	ring finger and CHY zinc finger domain containing 1 [Source:HGNC Symbol;Acc:HGNC:17479]	75479037	75514764	-1	RCHY1	protein_coding
24	0.080142	3	0.306018	4	putative novel transript	80183280	80190169	-1	AC021127.1	antisense
204	0.0284592	7	0.312039	4	cyclic nucleotide gated channel alpha 1 [Source:HGNC Symbol;Acc:HGNC:2148]	47935977	48016672	-1	CNGA1	protein_coding
63	0.0366367	3	0.328998	4	cytochrome P450 family 4 subfamily V member 2 [Source:HGNC Symbol;Acc:HGNC:23198]	186191567	186213463	1	CYP4V2	protein_coding
286	0.0332584	3	0.335595	4	short coiled-coil protein [Source:HGNC Symbol;Acc:HGNC:20335]	140257286	140385726	1	SCOC	protein_coding
80	0.0379894	7	0.354115	4	novel transcript	81164940	81193395	1	AC139722.1	antisense
163	0.0283921	3	0.364007	4	glucosamine-6-phosphate deaminase 2 [Source:HGNC Symbol;Acc:HGNC:21526]	44682200	44726595	-1	GNPDA2	protein_coding
3946	0.0420782	3	-0.340912	5	phosphodiesterase 4D [Source:HGNC Symbol;Acc:HGNC:8783]	58969038	60522120	-1	PDE4D	protein_coding
49	0.0330355	4	-0.284048	5	novel transcript	1594626	1611467	1	AC026412.3	lincRNA
101	0.0259577	4	-0.257197	5	zinc finger protein 366 [Source:HGNC Symbol;Acc:HGNC:18316]	72439903	72507410	-1	ZNF366	protein_coding
44	0.0274634	9	-0.255686	5	thyroid hormone receptor interactor 13 [Source:HGNC Symbol;Acc:HGNC:12307]	892884	919357	1	TRIP13	protein_coding
86	0.00947945	3	-0.253131	5	ring finger protein 14 [Source:HGNC Symbol;Acc:HGNC:10058]	141958328	141990292	1	RNF14	protein_coding
1	-0.0751634	3	-0.225539	5	novel transcript	91355380	91356026	1	AC008799.2	antisense
108	0.0526816	3	-0.224209	5	G3BP stress granule assembly factor 1 [Source:HGNC Symbol;Acc:HGNC:30292]	151771045	151812785	1	G3BP1	protein_coding
0	0	4	-0.221823	5	RNA, 5S ribosomal pseudogene 184 [Source:HGNC Symbol;Acc:HGNC:43084]	56146739	56146846	-1	RNA5SP184	rRNA_pseudogene
17	-0.0629892	6	-0.188025	5	GRB2 binding adaptor protein, transmembrane [Source:HGNC Symbol;Acc:HGNC:26588]	58491435	58497090	1	GAPT	protein_coding
9	-0.101629	2	-0.184932	5	novel transcript	16617225	16621276	1	AC022113.2	lincRNA
46	0.0290479	4	-0.184793	5	zinc finger protein 354A [Source:HGNC Symbol;Acc:HGNC:11628]	178711512	178730659	-1	ZNF354A	protein_coding
82	0.0514743	6	-0.180762	5	long intergenic non-protein coding RNA 2160 [Source:HGNC Symbol;Acc:HGNC:53021]	33229735	33255553	1	LINC02160	lincRNA
53	0.00874454	4	-0.177654	5	novel pseudogene	140569962	140594570	-1	AC116353.5	transcribed_unitary_pseudogene
74	0.0387052	6	-0.177226	5	novel transcript	139684645	139745010	1	AC008667.1	lincRNA
3	-0.0295049	3	-0.169073	5	G protein-coupled receptor 150 [Source:HGNC Symbol;Acc:HGNC:23628]	95620087	95622142	1	GPR150	protein_coding
13	0.103635	1	-0.165372	5	novel transcript, antisense to OXCT1	41868975	41880210	1	AC034222.2	antisense
342	0.0404833	5	-0.148388	5	reticulophagy regulator 1 [Source:HGNC Symbol;Acc:HGNC:25964]	16473038	16617058	-1	RETREG1	protein_coding
118	0.0304239	4	-0.1481	5	long intergenic non-protein coding RNA 2218 [Source:HGNC Symbol;Acc:HGNC:53085]	17444010	17486829	1	LINC02218	protein_coding
4	-0.0325088	5	-0.143449	5	coagulation factor XII [Source:HGNC Symbol;Acc:HGNC:3530]	177402140	177409576	-1	F12	protein_coding
12	-0.218932	25	-0.141495	5	leucine rich repeat containing 70 [Source:HGNC Symbol;Acc:HGNC:35155]	62578819	62581446	1	LRRC70	protein_coding
4	-0.148226	9	-0.139492	5	RNA, U6 small nuclear 378, pseudogene [Source:HGNC Symbol;Acc:HGNC:47341]	32309662	32309768	1	RNU6-378P	snRNA
24	0.0292592	4	-0.139187	5	peptidylprolyl isomerase C [Source:HGNC Symbol;Acc:HGNC:9256]	123023250	123036741	-1	PPIC	protein_coding
45	0.033463	3	-0.138853	5	LysM domain containing 3 [Source:HGNC Symbol;Acc:HGNC:26969]	90515611	90529584	-1	LYSMD3	protein_coding
1	0.00357143	3	-0.125625	5	ribosomal protein L35a (RPL35A) pseudogene	62575951	62576271	-1	AC114982.1	processed_pseudogene
0	0	3	-0.125475	5	transmembrane protein 183A (TMEM183A) pseudogene	32522758	32523865	1	AC074134.1	processed_pseudogene
12	0.0427247	5	-0.123769	5	biorientation of chromosomes in cell division 1 [Source:HGNC Symbol;Acc:HGNC:25114]	173607514	173616660	-1	BOD1	protein_coding
249	0.0185694	5	-0.121838	5	LIFR antisense RNA 1 [Source:HGNC Symbol;Acc:HGNC:43600]	38556786	38671216	1	LIFR-AS1	antisense
24	-0.062041	11	-0.121621	5	platelet derived growth factor receptor beta [Source:HGNC Symbol;Acc:HGNC:8804]	150113839	150155872	-1	PDGFRB	protein_coding
0	0	5	-0.12045	5		176556704	176556805	1	RF00019	misc_RNA
0	0	18	-0.119885	5	RNA, U6 small nuclear 752, pseudogene [Source:HGNC Symbol;Acc:HGNC:47715]	126755316	126755417	-1	RNU6-752P	snRNA
687	0.0364062	3	-0.119102	5	proline rich 16 [Source:HGNC Symbol;Acc:HGNC:29654]	120464300	120687332	1	PRR16	protein_coding
6	-0.0627582	11	-0.118666	5	FOXD1 antisense RNA 1 [Source:HGNC Symbol;Acc:HGNC:50658]	73446357	73446984	1	FOXD1-AS1	lincRNA
26	0.027461	7	-0.118562	5	H2A histone family member Y [Source:HGNC Symbol;Acc:HGNC:4740]	135333900	135399914	-1	H2AFY	protein_coding
4	0.0524986	10	-0.116574	5	core 1 synthase, glycoprotein-N-acetylgalactosamine 3-beta-galactosyltransferase 1 pseudogene 2 [Source:HGNC Symbol;Acc:HGNC:51615]	56192530	56193633	1	C1GALT1P2	processed_pseudogene
82	0.0241176	5	-0.116164	5	coiled-coil domain containing 69 [Source:HGNC Symbol;Acc:HGNC:24487]	151181052	151224093	-1	CCDC69	protein_coding
0	0	3	-0.114724	5	novel transcript	82586776	82587411	-1	AC026782.2	lincRNA
563	0.0268103	6	-0.113482	5	FYN binding protein 1 [Source:HGNC Symbol;Acc:HGNC:4036]	39105252	39274528	-1	FYB1	protein_coding
23	-0.0311903	6	-0.110851	5	novel transcript	40474908	40490430	-1	AC114977.2	lincRNA
172	0.0411346	7	-0.107747	5	interleukin 31 receptor A [Source:HGNC Symbol;Acc:HGNC:18969]	55851357	55922854	1	IL31RA	protein_coding
0	0	7	-0.107454	5	PRELI domain containing 3B pseudogene 8 [Source:HGNC Symbol;Acc:HGNC:49070]	120658077	120658371	-1	PRELID3BP8	processed_pseudogene
7	-0.121415	11	-0.102992	5	novel transcript	140200163	140203187	1	AC011379.1	sense_intronic
0	0	18	-0.102454	5	long intergenic non-protein coding RNA 1023 [Source:HGNC Symbol;Acc:HGNC:49004]	108727825	108728260	-1	LINC01023	lincRNA
77	0.0551797	3	-0.101191	5	heterogeneous nuclear ribonucleoprotein H1 [Source:HGNC Symbol;Acc:HGNC:5041]	179614178	179634784	-1	HNRNPH1	protein_coding
1	-0.00565642	10	-0.10118	5	RNA, U6atac small nuclear 36, pseudogene [Source:HGNC Symbol;Acc:HGNC:46935]	76948791	76948870	1	RNU6ATAC36P	snRNA
100	0.0285572	11	-0.100086	5	mitosis associated long intergenic non-coding RNA 1 [Source:HGNC Symbol;Acc:HGNC:49009]	140072857	140108630	-1	MALINC1	antisense
4	0.0762554	5	0.100787	5	MAST4 intronic transcript 1 [Source:HGNC Symbol;Acc:HGNC:41448]	66662331	66662988	1	MAST4-IT1	sense_intronic
5	0.139044	7	0.100936	5	novel transcript, antisense to FAM13B	138032774	138037266	1	AC113382.1	antisense
0	0	5	0.101299	5	oligonucleotide/oligosaccharide-binding fold containing 1 (OBFC1) pseudogene	155397291	155398353	1	AC010591.1	processed_pseudogene
0	0	4	0.101869	5	small nucleolar RNA, H/ACA box 74B [Source:HGNC Symbol;Acc:HGNC:32660]	173020728	173020928	1	SNORA74B	snoRNA
248	0.0516558	6	0.101878	5	clathrin interactor 1 [Source:HGNC Symbol;Acc:HGNC:23186]	157785743	157859175	-1	CLINT1	protein_coding
36	0.0696335	3	0.101972	5	long intergenic non-protein coding RNA 2039 [Source:HGNC Symbol;Acc:HGNC:52879]	126179577	126193850	1	LINC02039	lincRNA
22	0.0798667	8	0.102341	5	glutathione peroxidase 8 (putative) [Source:HGNC Symbol;Acc:HGNC:33100]	55160167	55167297	1	GPX8	protein_coding
51	0.0324134	3	0.102901	5	novel transcript	159484130	159511687	-1	AC008703.1	lincRNA
0	0	3	0.103174	5	RNA, U6 small nuclear 500, pseudogene [Source:HGNC Symbol;Acc:HGNC:47463]	173362134	173362240	-1	RNU6-500P	snRNA
14	0.00791034	8	0.103187	5	kinesin family member 4B [Source:HGNC Symbol;Acc:HGNC:6322]	155013755	155018132	1	KIF4B	protein_coding
0	0	3	0.10331	5	keratin 18 pseudogene 45 [Source:HGNC Symbol;Acc:HGNC:33415]	80288449	80289781	1	KRT18P45	processed_pseudogene
1981	0.0365396	4	0.103638	5	sarcoglycan delta [Source:HGNC Symbol;Acc:HGNC:10807]	155870344	156767788	1	SGCD	protein_coding
20	-0.0185336	5	0.104077	5	PDZ and LIM domain 7 [Source:HGNC Symbol;Acc:HGNC:22958]	177483394	177497606	-1	PDLIM7	protein_coding
0	0	6	0.104283	5	TEC	133574829	133575298	-1	AC010608.2	TEC
3	0.187354	12	0.105235	5	chromobox 3 pseudogene 3 [Source:HGNC Symbol;Acc:HGNC:42875]	112777630	112778161	-1	CBX3P3	processed_pseudogene
43	0.0141461	10	0.105263	5	novel protein	141223372	141245861	1	AC244517.10	protein_coding
4	0.0932033	8	0.105276	5	RNA, 7SL, cytoplasmic 208, pseudogene [Source:HGNC Symbol;Acc:HGNC:46224]	76836900	76837195	-1	RN7SL208P	misc_RNA
0	0	6	0.105437	5	novel transcript	171773652	171774739	1	AC011410.1	lincRNA
111	0.0305833	8	0.105597	5	zinc finger CCHC-type containing 10 [Source:HGNC Symbol;Acc:HGNC:25954]	132996985	133026604	-1	ZCCHC10	protein_coding
5	0.1106	4	0.105729	5	novel transcript	68531690	68533530	-1	AC010280.1	lincRNA
1	0.168403	7	0.105897	5	RNA, U6 small nuclear 658, pseudogene [Source:HGNC Symbol;Acc:HGNC:47621]	74725099	74725204	-1	RNU6-658P	snRNA
0	0	3	0.106216	5		55040847	55040945	1	RF00019	misc_RNA
0	0	3	0.106676	5	RNA, 7SL, cytoplasmic 623, pseudogene [Source:HGNC Symbol;Acc:HGNC:46639]	170866835	170867144	1	RN7SL623P	misc_RNA
0	0	4	0.10705	5	novel transcript	153901459	153903223	1	AC091962.1	lincRNA
16	0.129033	4	0.107933	5	ST13, Hsp70 interacting protein pseudogene 12 [Source:HGNC Symbol;Acc:HGNC:38787]	82968888	82977153	1	ST13P12	processed_pseudogene
0	0	3	0.108158	5	RNA, 7SL, cytoplasmic 378, pseudogene [Source:HGNC Symbol;Acc:HGNC:46394]	82078427	82078724	1	RN7SL378P	misc_RNA
0	0	12	0.108254	5	microRNA 4278 [Source:HGNC Symbol;Acc:HGNC:38243]	6827853	6827921	-1	MIR4278	miRNA
323	0.0409897	7	0.108968	5	complement C9 [Source:HGNC Symbol;Acc:HGNC:1358]	39284140	39424868	-1	C9	protein_coding
10	0.0500306	11	0.109072	5	protocadherin beta 14 [Source:HGNC Symbol;Acc:HGNC:8685]	141222932	141227759	1	PCDHB14	protein_coding
2	0.0039099	7	0.109107	5	heat shock protein family D (Hsp60) member 1 pseudogene 15 [Source:HGNC Symbol;Acc:HGNC:35130]	19233366	19234487	1	HSPD1P15	processed_pseudogene
27	0.0257979	3	0.109237	5	long intergenic non-protein coding RNA 1942 [Source:HGNC Symbol;Acc:HGNC:52766]	173689459	173705849	1	LINC01942	lincRNA
115	0.0421446	10	0.109329	5	arginyl-tRNA synthetase [Source:HGNC Symbol;Acc:HGNC:9870]	168486451	168519301	1	RARS	protein_coding
0	0	10	0.109474	5	coiled-coil domain containing 86 (CCDC86) pseudogene	178842028	178842235	-1	AC126915.3	processed_pseudogene
0	0	4	0.10959	5	novel transcript, antisense to PCDHA9	140849105	140849696	-1	AC005609.2	antisense
447	0.0343558	3	0.109762	5	TMEM161B antisense RNA 1 [Source:HGNC Symbol;Acc:HGNC:43839]	88268895	88436685	1	TMEM161B-AS1	antisense
0	0	12	0.109838	5	RNA, U1 small nuclear 73, pseudogene [Source:HGNC Symbol;Acc:HGNC:48415]	97175950	97176113	-1	RNU1-73P	snRNA
686	0.049904	7	0.110101	5	RAB3C, member RAS oncogene family [Source:HGNC Symbol;Acc:HGNC:30269]	58582221	58859394	1	RAB3C	protein_coding
0	0	13	0.110234	5		173052452	173052555	-1	RF00019	misc_RNA
764	0.0239711	3	0.111256	5	peptidylglycine alpha-amidating monooxygenase [Source:HGNC Symbol;Acc:HGNC:8596]	102753981	103031105	1	PAM	protein_coding
0	0	4	0.111498	5	RNY3 pseudogene 1 [Source:HGNC Symbol;Acc:HGNC:42477]	79170234	79170335	-1	RNY3P1	misc_RNA
0	0	4	0.111905	5	novel transcript, antisense to PGGT1B	115262505	115263448	1	AC008494.3	antisense
62	0.0606364	6	0.112211	5	novel transcript	56842016	56862164	-1	AC008937.2	antisense
4	-0.175221	4	0.11247	5	ribosomal protein SA pseudogene 71 [Source:HGNC Symbol;Acc:HGNC:51924]	171365595	171367693	1	RPSAP71	processed_pseudogene
193	0.0266502	11	0.11265	5	centromere protein K [Source:HGNC Symbol;Acc:HGNC:29479]	65517766	65563168	-1	CENPK	protein_coding
0	0	10	0.113591	5	novel pseudogene	20158662	20158956	-1	AC093303.1	processed_pseudogene
267	0.0535736	3	0.114106	5	novel transcript, antisense to ACTBL2	57395060	57533424	1	AC025470.2	antisense
51	0.0548138	4	0.11428	5	novel transcript	173414035	173451165	1	AC016573.1	lincRNA
754	0.0439563	3	0.114443	5	potassium channel tetramerization domain containing 16 [Source:HGNC Symbol;Acc:HGNC:29244]	144170873	144485686	1	KCTD16	protein_coding
3941	0.0384736	7	0.114584	5	cadherin 18 [Source:HGNC Symbol;Acc:HGNC:1757]	19471296	20575873	-1	CDH18	protein_coding
0	0	3	0.114827	5	heterogeneous nuclear ribonucleoprotein A1 pseudogene 13 [Source:HGNC Symbol;Acc:HGNC:39131]	136428892	136429854	1	HNRNPA1P13	processed_pseudogene
110	0.0531221	9	0.114862	5	tripartite motif containing 23 [Source:HGNC Symbol;Acc:HGNC:660]	65589690	65625975	-1	TRIM23	protein_coding
50	0.0273146	6	0.114934	5	SET domain containing 9 [Source:HGNC Symbol;Acc:HGNC:28508]	56909260	56925532	1	SETD9	protein_coding
0	0	3	0.114987	5	glyceraldehyde 3 phosphate dehydrogenase pseudogene 40 [Source:HGNC Symbol;Acc:HGNC:37797]	159950493	159951498	-1	GAPDHP40	processed_pseudogene
0	0	7	0.115662	5	eukaryotic translation elongation factor 1 alpha 1 pseudogene 19 [Source:HGNC Symbol;Acc:HGNC:37892]	43495073	43496454	-1	EEF1A1P19	processed_pseudogene
707	0.0373088	24	0.115859	5	cadherin 10 [Source:HGNC Symbol;Acc:HGNC:1749]	24487100	24644978	-1	CDH10	protein_coding
1	0.120238	12	0.116142	5	RNA, U6 small nuclear 482, pseudogene [Source:HGNC Symbol;Acc:HGNC:47445]	112778363	112778469	1	RNU6-482P	snRNA
49	-0.0138986	3	0.11617	5	antioxidant 1 copper chaperone [Source:HGNC Symbol;Acc:HGNC:798]	151742316	151772532	-1	ATOX1	protein_coding
9	0.0910276	9	0.116689	5	novel transcript	161687347	161689408	-1	AC091944.1	antisense
195	0.043512	7	0.116859	5	complement C7 [Source:HGNC Symbol;Acc:HGNC:1346]	40909252	40982939	1	C7	protein_coding
1	-0.02657	5	0.117388	5	ubiquitin conjugating enzyme E2 V1 pseudogene 12 [Source:HGNC Symbol;Acc:HGNC:44897]	18886622	18887095	-1	UBE2V1P12	processed_pseudogene
190	0.0449104	16	0.117391	5	novel transcript, antisense to CCNH	87412342	87499340	1	AC018754.1	antisense
365	0.04277	4	0.11778	5	phospholipid phosphatase 1 [Source:HGNC Symbol;Acc:HGNC:9228]	55424854	55534969	-1	PLPP1	protein_coding
20	0.0450532	8	0.118319	5	novel transcript	58846885	58863414	-1	AC008852.1	antisense
0	0	3	0.11865	5	PGAM family member 5, mitochondrial serine/threonine protein phosphatase pseudogene 1 [Source:HGNC Symbol;Acc:HGNC:42467]	109884610	109885423	-1	PGAM5P1	processed_pseudogene
46	0.0406187	8	0.119271	5	ZFP62 zinc finger protein [Source:HGNC Symbol;Acc:HGNC:23241]	180847611	180861285	-1	ZFP62	protein_coding
127	0.0305605	6	0.120198	5	long intergenic non-protein coding RNA 2056 [Source:HGNC Symbol;Acc:HGNC:52898]	72574120	72660669	-1	LINC02056	lincRNA
0	0	3	0.120436	5	tec	10342813	10343131	1	AC012640.5	TEC
0	0	6	0.120449	5	vault RNA 1-3 [Source:HGNC Symbol;Acc:HGNC:12656]	140726158	140726246	1	VTRNA1-3	misc_RNA
25	0.028974	8	0.120894	5	zinc finger protein 300 [Source:HGNC Symbol;Acc:HGNC:13091]	150894392	150904983	-1	ZNF300	protein_coding
75	0.0284416	3	0.120998	5	neuralized E3 ubiquitin protein ligase 1B [Source:HGNC Symbol;Acc:HGNC:35422]	172641266	172691540	1	NEURL1B	protein_coding
13	0.0433016	7	0.121891	5	novel transcript	17369225	17375577	-1	AC026785.3	lincRNA
0	0	3	0.12237	5	secretoglobin family 3A member 1 [Source:HGNC Symbol;Acc:HGNC:18384]	180590105	180591499	-1	SCGB3A1	protein_coding
0	0	5	0.122691	5	microRNA 378e [Source:HGNC Symbol;Acc:HGNC:41671]	170028488	170028566	1	MIR378E	miRNA
0	0	6	0.122933	5	microRNA 3141 [Source:HGNC Symbol;Acc:HGNC:38326]	154596012	154596072	-1	MIR3141	miRNA
0	0	6	0.123626	5	tubulin, alpha 1c pseudogene	119652523	119653000	-1	AC010409.2	processed_pseudogene
276	0.0183646	8	0.12383	5	transmembrane protein 161B [Source:HGNC Symbol;Acc:HGNC:28483]	88189633	88269476	-1	TMEM161B	protein_coding
73	0.0486461	5	0.12441	5	transmembrane protein 167A [Source:HGNC Symbol;Acc:HGNC:28330]	83052846	83077863	-1	TMEM167A	protein_coding
2341	0.0323544	9	0.124698	5	novel transcript	125400095	126368755	-1	AC116362.1	lincRNA
0	0	4	0.124949	5	novel transcript	85112342	85112756	-1	AC114928.1	lincRNA
82	0.0211379	23	0.125864	5	programmed cell death 6 (PDCD6) pseudogene	1598920	1634005	-1	AC026412.1	transcribed_unprocessed_pseudogene
253	0.0202539	4	0.126332	5	novel transcript	45035199	45098647	1	AC114954.1	lincRNA
42	0.022512	3	0.126805	5	Yip1 domain family member 5 [Source:HGNC Symbol;Acc:HGNC:24877]	144158162	144170714	-1	YIPF5	protein_coding
122	0.0390158	4	0.127083	5	tetratricopeptide repeat domain 1 [Source:HGNC Symbol;Acc:HGNC:12391]	160009113	160065543	1	TTC1	protein_coding
1097	0.0325569	5	0.127682	5	p53 upregulated regulator of p53 levels [Source:HGNC Symbol;Acc:HGNC:48995]	27217714	27496404	1	PURPL	lincRNA
1	0.0562585	12	0.128057	5		24910594	24910695	1	RF00019	misc_RNA
1	0.0350708	6	0.128361	5		72768702	72768811	1	RF00019	misc_RNA
0	0	5	0.12984	5	MT-ND6 pseudogene 3 [Source:HGNC Symbol;Acc:HGNC:39466]	94568929	94569470	-1	MTND6P3	processed_pseudogene
176	0.0410371	5	0.130441	5	thrombospondin 4 [Source:HGNC Symbol;Acc:HGNC:11788]	79991311	80083287	1	THBS4	protein_coding
11	0.0486757	5	0.130514	5	novel transcript	15602189	15607348	-1	AC010638.1	antisense
19	0.0113776	3	0.130716	5	long intergenic non-protein coding RNA 1337 [Source:HGNC Symbol;Acc:HGNC:50546]	80608623	80622524	-1	LINC01337	lincRNA
0	0	6	0.130788	5	ribosomal protein S3a pseudogene	125862746	125863193	-1	AC010587.2	processed_pseudogene
1	0.17265	5	0.132004	5	novel transcript, antisense to COMMD10	116083807	116085416	-1	AC034236.2	antisense
33	0.0643282	5	0.132507	5	novel transcript	115738978	115756527	1	AC008549.1	lincRNA
32	0.0437711	4	0.132657	5	novel transcript	173463500	173484584	1	AC008632.1	lincRNA
2	0.0641782	6	0.133052	5		168033091	168033205	-1	RF00561	snoRNA
11	0.0616631	7	0.133821	5	novel transcript	77942757	77946438	-1	AC108482.1	lincRNA
12	0.0595619	22	0.13388	5	novel transcript	140348484	140357794	-1	AC008438.2	antisense
128	0.0398877	8	0.133969	5	threonyl-tRNA synthetase [Source:HGNC Symbol;Acc:HGNC:11572]	33440696	33469539	1	TARS	protein_coding
69	0.0682375	6	0.134133	5	NSA2, ribosome biogenesis homolog [Source:HGNC Symbol;Acc:HGNC:30728]	74766991	74780113	1	NSA2	protein_coding
0	0	4	0.134167	5	cytochrome b pseudogene	85237681	85238074	-1	AC117522.1	processed_pseudogene
1	0.0965622	4	0.134824	5	tec	10070531	10070841	1	AC091905.1	TEC
1	0.0557461	3	0.134903	5	novel zinc finger protein pseudogene	150978419	150979175	1	AC022106.2	unprocessed_pseudogene
368	0.0174751	8	0.13496	5	prolactin receptor [Source:HGNC Symbol;Acc:HGNC:9446]	35048756	35230487	-1	PRLR	protein_coding
10	0.0864308	3	0.135211	5	RNA binding motif protein 22 [Source:HGNC Symbol;Acc:HGNC:25503]	150690792	150701077	-1	RBM22	protein_coding
21	0.0267218	9	0.135218	5	novel transcript	43515274	43525310	1	AC114956.1	antisense
901	0.0355507	3	0.135218	5	X-ray repair cross complementing 4 [Source:HGNC Symbol;Acc:HGNC:12831]	83077498	83353787	1	XRCC4	protein_coding
61	0.0291361	7	0.136204	5	shisa like 2B [Source:HGNC Symbol;Acc:HGNC:34236]	64690442	64718190	1	SHISAL2B	protein_coding
18	-0.0012819	4	0.136323	5	novel transcript, antisense to CYFIP2	157375741	157384950	-1	AC008676.1	antisense
78	0.0563635	3	0.137217	5	novel transcript	122436497	122479087	-1	AC022101.1	antisense
0	0	5	0.137443	5	novel transcript	31754219	31754656	1	AC022447.6	sense_intronic
15	0.0414223	6	0.138339	5	novel transcript	61878109	61886129	1	AC026434.1	lincRNA
0	0	10	0.13844	5	ribosomal protein L7 pseudogene 18 [Source:HGNC Symbol;Acc:HGNC:36949]	94825961	94826694	-1	RPL7P18	processed_pseudogene
0	0	5	0.13895	5	novel transcript	67268022	67270182	1	AC010420.1	lincRNA
0	0	4	0.140741	5	RNA, 7SK small nuclear pseudogene 79 [Source:HGNC Symbol;Acc:HGNC:45803]	6848127	6848462	-1	RN7SKP79	misc_RNA
0	0	10	0.14075	5	vault RNA 1-2 [Source:HGNC Symbol;Acc:HGNC:12655]	140718925	140719013	1	VTRNA1-2	misc_RNA
254	0.0346989	10	0.140929	5	novel transcript	74917726	75023928	-1	AC116337.3	lincRNA
190	0.0516757	3	0.141319	5	actin binding LIM protein family member 3 [Source:HGNC Symbol;Acc:HGNC:29132]	149141483	149260542	1	ABLIM3	protein_coding
377	0.0195004	11	0.143846	5	ankyrin repeat domain 55 [Source:HGNC Symbol;Acc:HGNC:25681]	56099680	56233330	-1	ANKRD55	protein_coding
0	0	13	0.145213	5	vault RNA 1-1 [Source:HGNC Symbol;Acc:HGNC:12654]	140711275	140711373	1	VTRNA1-1	misc_RNA
20	0.141566	1	0.145485	5	cyclin G1 [Source:HGNC Symbol;Acc:HGNC:1592]	163437569	163446151	1	CCNG1	protein_coding
0	0	3	0.145964	5	RNA, 7SK small nuclear pseudogene 89 [Source:HGNC Symbol;Acc:HGNC:45813]	114253513	114253754	1	RN7SKP89	misc_RNA
0	0	4	0.147178	5	novel transcript	137761546	137761936	1	AC106791.2	lincRNA
113	0.0123584	3	0.14931	5	Rieske Fe-S domain containing [Source:HGNC Symbol;Acc:HGNC:29587]	95646754	95684773	1	RFESD	protein_coding
1	0.0248812	5	0.149842	5	glucosaminyl (N-acetyl) transferase 1, core 2 pseudogene 2 [Source:HGNC Symbol;Acc:HGNC:37972]	22580225	22580819	-1	GCNT1P2	processed_pseudogene
0	0	4	0.150788	5	ribosomal protein L31 (RPL31) pseudogene	60429903	60430276	-1	AC109486.1	processed_pseudogene
9	0.0742011	3	0.151704	5	novel transcript, antisense to CCT5	10264597	10267146	-1	AC012640.4	antisense
0	0	5	0.15254	5		60488078	60488327	1	RF02160	misc_RNA
2	0.0269689	6	0.152644	5	ribosomal protein L17 (RPL17) pseudogene	32887990	32888145	-1	AC025459.1	processed_pseudogene
1	0.120205	7	0.152868	5	novel transcript	86305233	86306149	-1	AC020923.1	TEC
0	0	3	0.153617	5	mitochondrial ribosomal protein L10 pseudogene	119680197	119681080	1	AC008550.1	processed_pseudogene
16	0.151008	7	0.153933	5	neuropeptide Y receptor Y6 (pseudogene) [Source:HGNC Symbol;Acc:HGNC:7959]	137801193	137810751	1	NPY6R	transcribed_processed_pseudogene
22	0.0848834	7	0.154562	5	novel transcript	167937717	167953469	-1	AC008464.1	antisense
187	0.0418561	5	0.155238	5	ring finger protein 145 [Source:HGNC Symbol;Acc:HGNC:20853]	159157409	159210053	-1	RNF145	protein_coding
92	0.0326184	6	0.156329	5	septin 8 [Source:HGNC Symbol;Acc:HGNC:16511]	132750819	132807241	-1	2019-09-08	protein_coding
18	0.0566192	6	0.15642	5	ribosomal protein S23 [Source:HGNC Symbol;Acc:HGNC:10410]	82273320	82278396	-1	RPS23	protein_coding
211	0.0275732	6	0.15642	5	ATPase H+ transporting accessory protein 1 like [Source:HGNC Symbol;Acc:HGNC:28091]	82279462	82386977	1	ATP6AP1L	protein_coding
1468	0.0340674	8	0.156454	5	EGF like repeats and discoidin domains 3 [Source:HGNC Symbol;Acc:HGNC:3173]	83940554	84384880	-1	EDIL3	protein_coding
304	0.0280009	4	0.157501	5	dihydropyrimidinase like 3 [Source:HGNC Symbol;Acc:HGNC:3015]	147390808	147510068	-1	DPYSL3	protein_coding
1	-0.0128205	6	0.15753	5	novel transcript	90410000	90410669	1	AC093510.1	processed_transcript
0	0	6	0.158265	5	small nucleolar RNA, H/ACA box 47 [Source:HGNC Symbol;Acc:HGNC:32640]	77080434	77080571	-1	SNORA47	snoRNA
1	0.121429	8	0.159271	5	microRNA 5687 [Source:HGNC Symbol;Acc:HGNC:43457]	55508850	55508926	-1	MIR5687	miRNA
23	0.0922229	9	0.159343	5	required for meiotic nuclear division 5 homolog B [Source:HGNC Symbol;Acc:HGNC:26181]	178130996	178150568	1	RMND5B	protein_coding
3	0.106942	1	0.159802	5	MAST4 antisense RNA 1 [Source:HGNC Symbol;Acc:HGNC:40865]	67001383	67003953	-1	MAST4-AS1	antisense
549	0.039834	4	0.160055	5	ring finger protein 180 [Source:HGNC Symbol;Acc:HGNC:27752]	64165843	64372869	1	RNF180	protein_coding
0	0	3	0.16098	5	Centromere protein O (CENP-O) pseudogene	99594880	99595297	1	AC008837.2	processed_pseudogene
233	0.0448108	5	0.161002	5	novel transcript	120245448	120333502	-1	AC008574.1	lincRNA
292	0.0447467	3	0.161214	5	novel transcript	52675193	52788026	-1	AC022126.1	antisense
0	0	3	0.161946	5	ribosomal protein L29 pseudogene 14 [Source:HGNC Symbol;Acc:HGNC:36687]	149545383	149545810	-1	RPL29P14	processed_pseudogene
209	0.0477284	4	0.162462	5	interactor of little elongation complex ELL subunit 1 [Source:HGNC Symbol;Acc:HGNC:29154]	5420664	5490220	1	ICE1	protein_coding
0	0	4	0.16309	5	aurora kinase A interacting protein 1 (AURKAIP1) pseudogene	17306381	17306960	1	AC026785.1	processed_pseudogene
3	0.0172233	5	0.167195	5	MT-ND5 pseudogene 11 [Source:HGNC Symbol;Acc:HGNC:42273]	134924648	134926459	-1	MTND5P11	processed_pseudogene
7	0.116918	3	0.167351	5	novel transcript	174618164	174625775	1	AC108112.1	lincRNA
348	0.0459161	3	0.168372	5	neuronal vesicle trafficking associated 2 [Source:HGNC Symbol;Acc:HGNC:24955]	174045706	174243501	1	NSG2	protein_coding
0	0	6	0.17033	5		160008445	160008546	1	RF00019	misc_RNA
0	0	3	0.171536	5	TATA-box binding protein associated factor 11 like 12 [Source:HGNC Symbol;Acc:HGNC:53855]	17610496	17611583	1	TAF11L12	protein_coding
10	0.0680591	5	0.171924	5	long intergenic non-protein coding RNA 1332 [Source:HGNC Symbol;Acc:HGNC:50540]	74327995	74334766	-1	LINC01332	lincRNA
86	0.0335797	3	0.171964	5	phosphorylated adaptor for RNA export [Source:HGNC Symbol;Acc:HGNC:10241]	126600925	126627252	1	PHAX	protein_coding
2	0.0662162	6	0.173315	5		18236123	18236196	1	RF00136	snoRNA
392	0.0981169	3	0.174594	5	solute carrier family 12 member 2 [Source:HGNC Symbol;Acc:HGNC:10911]	128083766	128189677	1	SLC12A2	protein_coding
25	0.0121282	4	0.175929	5	novel transcript	167287320	167294273	-1	AC091820.2	antisense
0	0	4	0.176487	5		173254190	173254290	-1	RF00019	misc_RNA
1	-0.0572424	4	0.176611	5	MT-CYB pseudogene 35 [Source:HGNC Symbol;Acc:HGNC:52303]	94569540	94570676	1	MTCYBP35	processed_pseudogene
0	0	12	0.177789	5	forkhead box I1 [Source:HGNC Symbol;Acc:HGNC:3815]	170105897	170109734	1	FOXI1	protein_coding
0	0	10	0.180506	5	TEC	134905235	134905691	1	AC006077.2	TEC
253	0.0357754	9	0.182625	5	centrosomal protein 120 [Source:HGNC Symbol;Acc:HGNC:26690]	123344885	123423592	-1	CEP120	protein_coding
0	0	4	0.182663	5	novel transcript, antisense to ERAP1	96804353	96806105	1	AC008906.2	antisense
13	0.0759957	8	0.191381	5	novel transcript	69038518	69043821	-1	AC010273.2	lincRNA
161	0.0245252	3	0.192283	5	novel transcript	52932419	52990278	-1	AC025180.1	antisense
4	0.108698	8	0.195112	5	small nuclear ribonucleoprotein polypeptide E (SNRPE) pseudogene	160326693	160326969	1	AC112191.3	processed_pseudogene
5	0.00506329	6	0.195203	5	mitochondrial ribosomal protein L36 [Source:HGNC Symbol;Acc:HGNC:14490]	1798385	1801366	-1	MRPL36	protein_coding
10	0.221307	4	0.195336	5	long intergenic non-protein coding RNA 1845 [Source:HGNC Symbol;Acc:HGNC:27747]	159448556	159466276	-1	LINC01845	lincRNA
110	0.00753587	15	0.197711	5	solute carrier family 25 member 46 [Source:HGNC Symbol;Acc:HGNC:25198]	110738136	110765161	1	SLC25A46	protein_coding
0	0	7	0.198096	5	telomeric repeat binding factor 2, interacting protein (TERF2IP) pseudogene	180967189	180970762	-1	AC091874.3	processed_pseudogene
9	0.0253529	7	0.200364	5	TRPC7 antisense RNA 2 [Source:HGNC Symbol;Acc:HGNC:40937]	136303757	136316100	1	TRPC7-AS2	antisense
289	0.0208172	9	0.200562	5	pterin-4 alpha-carbinolamine dehydratase 2 [Source:HGNC Symbol;Acc:HGNC:24474]	134904906	135007959	1	PCBD2	protein_coding
2	0.246321	6	0.201552	5	novel transcript	109467353	109467952	1	AC091917.3	lincRNA
0	0	6	0.202977	5		172779982	172780094	-1	RF00019	misc_RNA
102	0.032589	6	0.207444	5	zinc finger DHHC-type containing 11 [Source:HGNC Symbol;Acc:HGNC:19158]	795606	850986	-1	ZDHHC11	protein_coding
8	0.322984	5	0.210152	5	novel transcript, antisense to RGMB	98792861	98795766	-1	AC008522.1	antisense
5	-0.100224	5	0.210357	5	small integral membrane protein 33 [Source:HGNC Symbol;Acc:HGNC:53645]	139470778	139474772	1	SMIM33	protein_coding
49	0.0426664	10	0.214051	5	3-hydroxy-3-methylglutaryl-CoA reductase [Source:HGNC Symbol;Acc:HGNC:5006]	75336329	75362101	1	HMGCR	protein_coding
269	0.0507306	10	0.214707	5	SH3 domain containing ring finger 2 [Source:HGNC Symbol;Acc:HGNC:26299]	145936578	146081791	1	SH3RF2	protein_coding
211	0.0206518	3	0.215693	5	novel transcript	119006347	119070890	-1	AC008629.1	antisense
1	0.35702	6	0.218064	5		23994502	23994603	-1	RF00019	misc_RNA
2	0.040206	4	0.227396	5	tec	54643557	54645987	1	AC016583.1	TEC
3	-0.0306211	7	0.232384	5	eukaryotic translation elongation factor 1 beta 2 pseudogene 2 [Source:HGNC Symbol;Acc:HGNC:3209]	68159218	68159893	-1	EEF1B2P2	processed_pseudogene
114	0.0343474	8	0.241494	5	alanine--glyoxylate aminotransferase 2 [Source:HGNC Symbol;Acc:HGNC:14412]	34998101	35048135	-1	AGXT2	protein_coding
59	0.00830023	5	0.243486	5	rhophilin associated tail protein 1 like [Source:HGNC Symbol;Acc:HGNC:24060]	10441524	10472029	1	ROPN1L	protein_coding
7	0.0369682	4	0.245579	5	integrator complex subunit 6 pseudogene 1 [Source:HGNC Symbol;Acc:HGNC:43921]	39718984	39721513	-1	INTS6P1	processed_pseudogene
0	0	4	0.246714	5	LSM1 homolog, mRNA degradation associated pseudogene 2 [Source:HGNC Symbol;Acc:HGNC:49777]	163887506	163887827	-1	LSM1P2	processed_pseudogene
7	0.0675001	4	0.249586	5	novel transcript	109497877	109499108	1	AC091917.1	lincRNA
0	0	4	0.250994	5	T, brachyury homolog (mouse) (T) pseudogene	28213359	28214559	-1	AC093300.1	processed_pseudogene
643	0.0425971	4	0.253123	5	mutS homolog 3 [Source:HGNC Symbol;Acc:HGNC:7326]	80654652	80876815	1	MSH3	protein_coding
7	0.2874	8	0.263194	5	novel transcript	124734618	124735175	-1	AC113398.2	sense_intronic
0	0	3	0.26576	5	actin related protein 2/3 complex, subunit 1A, 41kDa (ARPC1A) pseudogene	74798994	74800100	1	AC093214.1	processed_pseudogene
269	0.0377555	3	0.29363	5	hyaluronan and proteoglycan link protein 1 [Source:HGNC Symbol;Acc:HGNC:2380]	83637805	83721613	-1	HAPLN1	protein_coding
55	0.0143222	6	0.295175	5	metallo-beta-lactamase domain containing 2 [Source:HGNC Symbol;Acc:HGNC:33711]	90458209	90474771	-1	MBLAC2	protein_coding
16	0.117381	2	0.296874	5	serine peptidase inhibitor, Kazal type 1 [Source:HGNC Symbol;Acc:HGNC:11244]	147824568	147831786	-1	SPINK1	protein_coding
69	0.0294597	16	0.301629	5	novel transcript	95701249	95732295	-1	AC008840.1	antisense
2658	0.027832	4	0.345146	5	novel transcript	162424042	163437326	-1	AC113414.1	antisense
82	-0.0111361	3	-0.311288	6	novel transcript	167796647	167825145	1	AL009178.3	lincRNA
4	0.133774	5	-0.253928	6	apolipoprotein B mRNA editing enzyme catalytic subunit 2 [Source:HGNC Symbol;Acc:HGNC:605]	41053304	41064511	1	APOBEC2	protein_coding
103	0.0423488	3	-0.219579	6	adhesion G protein-coupled receptor F1 [Source:HGNC Symbol;Acc:HGNC:18990]	46997708	47042350	-1	ADGRF1	protein_coding
514	0.0197494	10	-0.213412	6	RHO family interacting cell polarization regulator 2 [Source:HGNC Symbol;Acc:HGNC:13872]	24804281	25042170	-1	RIPOR2	protein_coding
5	0.0114643	3	-0.213068	6	novel transcript	73693903	73696131	-1	AL590428.1	antisense
388	0.0428154	3	-0.184905	6	neural precursor cell expressed, developmentally down-regulated 9 [Source:HGNC Symbol;Acc:HGNC:7733]	11183298	11382348	-1	NEDD9	protein_coding
0	0	4	-0.178864	6	histone cluster 1 H4 family member l [Source:HGNC Symbol;Acc:HGNC:4791]	27873199	27873510	-1	HIST1H4L	protein_coding
43	-0.0513843	13	-0.177579	6	novel transcript	25041839	25056664	1	AL133268.3	antisense
0	0	6	-0.174293	6	butyrophilin family pseudogene	26477872	26478533	1	AL121936.2	unprocessed_pseudogene
0	0	4	-0.153646	6	ribosomal protein L31 (RPL31) pseudogene	154605616	154605954	-1	AL591419.1	processed_pseudogene
9	-0.0137375	4	-0.150893	6	novel transcript	134636489	134642495	1	AL596188.1	lincRNA
0	0	11	-0.150717	6	histone cluster 1 H2A pseudogene 5 [Source:HGNC Symbol;Acc:HGNC:4728]	26043989	26044357	1	HIST1H2APS5	unprocessed_pseudogene
0	0	3	-0.14665	6	microRNA 4645 [Source:HGNC Symbol;Acc:HGNC:41689]	2854031	2854107	-1	MIR4645	miRNA
332	0.0373406	3	-0.137973	6	transmembrane protein 14B [Source:HGNC Symbol;Acc:HGNC:21384]	10747759	10852753	1	TMEM14B	protein_coding
582	0.038329	3	-0.137973	6	novel transcript, TMEM14B-SYCP2L readthrough	10747794	10930423	1	AL024498.2	protein_coding
119	0.025825	7	-0.131265	6	patatin like phospholipase domain containing 1 [Source:HGNC Symbol;Acc:HGNC:21246]	36243203	36312229	1	PNPLA1	protein_coding
16	-0.1042	7	-0.129704	6	novel transcript	25053627	25057073	-1	AL133268.2	lincRNA
7	-0.119148	6	-0.119981	6	novel transcript, antisense to DSP	7540451	7541338	-1	AL031058.1	antisense
551	0.0360782	8	-0.117709	6	myosin VI [Source:HGNC Symbol;Acc:HGNC:7605]	75749192	75919537	1	MYO6	protein_coding
40	0.13437	4	-0.116317	6	myosin regulatory light chain interacting protein [Source:HGNC Symbol;Acc:HGNC:21155]	16129086	16148248	1	MYLIP	protein_coding
62	0.0459932	4	-0.11396	6	vanin 2 [Source:HGNC Symbol;Acc:HGNC:12706]	132743870	132763459	-1	VNN2	protein_coding
44	0.100598	2	-0.107618	6	molybdenum cofactor synthesis 1 [Source:HGNC Symbol;Acc:HGNC:7190]	39899578	39934551	-1	MOCS1	protein_coding
40	0.0260302	18	-0.106872	6	novel transcript, antisense to HIST1H2BD	26160765	26172802	-1	AL353759.1	antisense
0	0	9	-0.106847	6	solute carrier family 25 member 5 pseudogene 7 [Source:HGNC Symbol;Acc:HGNC:513]	121653795	121654690	1	SLC25A5P7	processed_pseudogene
552	0.0657836	3	-0.105219	6	novel transcript	135991936	136225751	-1	AL138828.1	antisense
126	0.0350143	5	-0.102447	6	novel transcript	143807092	143844617	1	AL049844.1	protein_coding
9	0.003441	9	-0.102183	6	histone cluster 1 H4 family member e [Source:HGNC Symbol;Acc:HGNC:4790]	26204552	26206038	1	HIST1H4E	protein_coding
1	-0.00791053	6	-0.100372	6	novel transcript	81969453	81969539	-1	AL360157.1	lincRNA
1	0.0448718	8	0.100056	6	heat shock protein family D (Hsp60) member 1 pseudogene 16 [Source:HGNC Symbol;Acc:HGNC:35128]	152705735	152706128	1	HSPD1P16	processed_pseudogene
1	0.0414466	12	0.100189	6		106454828	106454929	1	RF00019	misc_RNA
35	0.0963105	8	0.100683	6	novel protein	63572012	63583587	1	AL135905.2	protein_coding
514	0.0359591	8	0.10143	6	regulator of calcineurin 2 [Source:HGNC Symbol;Acc:HGNC:3041]	46220736	46491972	-1	RCAN2	protein_coding
4	0.0323951	8	0.101491	6	TEC	28170845	28172521	1	AL022393.1	TEC
0	0	14	0.102396	6	novel transcript	70412828	70413950	-1	AL365226.1	antisense
544	0.0320945	11	0.1024	6	long intergenic non-protein coding RNA 271 [Source:HGNC Symbol;Acc:HGNC:32526]	135497801	135716055	1	LINC00271	lincRNA
1	0.138733	7	0.102416	6	beclin 1 pseudogene 2 [Source:HGNC Symbol;Acc:HGNC:51330]	71075564	71076375	1	BECN1P2	processed_pseudogene
3	0.0572084	4	0.102796	6	ribosomal protein S3a pseudogene 23 [Source:HGNC Symbol;Acc:HGNC:36767]	141635650	141636503	-1	RPS3AP23	transcribed_processed_pseudogene
1	-0.00869565	3	0.104314	6	novel transcript, antisense to NUP153	17706257	17707344	1	AL138724.1	antisense
2	0.105141	4	0.104324	6	novel transcript	111277932	111278742	1	AL080317.1	antisense
183	0.0213688	5	0.104342	6	novel protein, SYNCRIP-SNX14 readthrough	85557978	85615234	-1	AL589666.1	protein_coding
0	0	7	0.104347	6	actin protein pseudogene	143298770	143299554	-1	AL136116.2	processed_pseudogene
0	0	5	0.104645	6	mitochondrial ribosomal protein L48 pseudogene 1 [Source:HGNC Symbol;Acc:HGNC:21379]	10459906	10460541	-1	MRPL48P1	processed_pseudogene
2	0.0640528	8	0.105195	6	ribosomal protein L17 (RPL17) pseudogene	127435636	127436189	1	AL096711.1	processed_pseudogene
0	0	5	0.105436	6	RPL37A (60S Ribosomal Protein L37A) pseudogene	163363210	163363463	1	AL031121.1	processed_pseudogene
84	0.00509475	3	0.105603	6	adhesion G protein-coupled receptor F2 [Source:HGNC Symbol;Acc:HGNC:18991]	47656436	47697797	1	ADGRF2	protein_coding
170	0.045192	4	0.106056	6	TTK protein kinase [Source:HGNC Symbol;Acc:HGNC:12401]	80003887	80042527	1	TTK	protein_coding
0	0	7	0.106314	6	NADH:ubiquinone oxidoreductase subunit S5 pseudogene 1 [Source:HGNC Symbol;Acc:HGNC:44039]	136475862	136476150	-1	NDUFS5P1	processed_pseudogene
0	0	8	0.106533	6	ribosomal protein L34 (RPL34) pseudogene	162957258	162957548	-1	AL590286.1	processed_pseudogene
172	0.00509595	6	0.1069	6	TBC1 domain family member 22B [Source:HGNC Symbol;Acc:HGNC:21602]	37257772	37332970	1	TBC1D22B	protein_coding
0	0	4	0.107	6	RNA, U6 small nuclear 1226, pseudogene [Source:HGNC Symbol;Acc:HGNC:48189]	112196440	112196546	-1	RNU6-1226P	snRNA
174	0.00491597	6	0.107098	6	peroxisome proliferator activated receptor delta [Source:HGNC Symbol;Acc:HGNC:9235]	35342558	35428191	1	PPARD	protein_coding
0	0	5	0.107182	6	novel transcript	130697312	130697778	1	AL583803.1	lincRNA
4	0.0102516	3	0.10719	6	heterogeneous nuclear ribonucleoprotein pseudogene	25272200	25273751	-1	AL024509.1	processed_pseudogene
0	0	3	0.107463	6		38822307	38822404	-1	RF00393	snoRNA
118	0.0381268	8	0.10834	6	RAB23, member RAS oncogene family [Source:HGNC Symbol;Acc:HGNC:14263]	57186992	57222307	-1	RAB23	protein_coding
4	0.074878	3	0.108936	6	novel transcript	164827750	164831630	1	AL450345.1	lincRNA
51	0.0422823	7	0.109317	6	nucleolar protein 7 [Source:HGNC Symbol;Acc:HGNC:21040]	13615335	13632739	1	NOL7	protein_coding
0	0	7	0.1095	6	solute carrier family 25 member 6 pseudogene 6 [Source:HGNC Symbol;Acc:HGNC:43855]	70663502	70664279	-1	SLC25A6P6	processed_pseudogene
75	0.0560432	5	0.11096	6	novel transcript	46492052	46532758	1	AL359633.2	antisense
1	0.0712963	4	0.111504	6	cyclin G1 pseudogene 1 [Source:HGNC Symbol;Acc:HGNC:39177]	132698783	132699667	1	CCNG1P1	processed_pseudogene
0	0	3	0.111582	6	ClpX caseinolytic protease X homolog (E. coli) (CLPX) pseudogene	103002514	103003897	1	Z98755.1	processed_pseudogene
2	0.0280737	4	0.114364	6	CD24 molecule [Source:HGNC Symbol;Acc:HGNC:1645]	106969831	106975627	-1	CD24	protein_coding
0	0	7	0.115379	6	phosphoglycerate mutase 1 pseudogene 10 [Source:HGNC Symbol;Acc:HGNC:42457]	73055097	73055857	1	PGAM1P10	processed_pseudogene
1	0.202557	4	0.115684	6	TEC	73971346	73973115	1	AL590552.1	TEC
341	0.0292843	4	0.116174	6	sorting nexin 14 [Source:HGNC Symbol;Acc:HGNC:14977]	85505496	85594156	-1	SNX14	protein_coding
9	0.0871082	8	0.117356	6	novel transcript	150650772	150652025	-1	AL450344.2	lincRNA
1336	0.0454809	5	0.119076	6	triadin [Source:HGNC Symbol;Acc:HGNC:12261]	123216339	123637093	-1	TRDN	protein_coding
596	0.0341429	6	0.119155	6	novel protein, GOPC-ROS1 readthrough	117318211	117573571	-1	AL132671.2	protein_coding
0	0	5	0.120294	6	SMT3 suppressor of mif two 3 homolog 1 (S. cerevisiae) (SUMO1) pseudogene	129783769	129784045	-1	AL451046.2	processed_pseudogene
820	0.0274881	3	0.120644	6	DNA primase subunit 2 [Source:HGNC Symbol;Acc:HGNC:9370]	57314805	57646850	1	PRIM2	protein_coding
270	0.0393797	15	0.121029	6	karyopherin subunit alpha 5 [Source:HGNC Symbol;Acc:HGNC:6398]	116681187	116741866	1	KPNA5	protein_coding
150	0.0541775	4	0.121403	6	protein tyrosine phosphatase type IVA, member 1 [Source:HGNC Symbol;Acc:HGNC:9634]	63521746	63583377	1	PTP4A1	protein_coding
8	0.0754679	7	0.121698	6	interleukin 17A [Source:HGNC Symbol;Acc:HGNC:5981]	52186375	52190638	1	IL17A	protein_coding
0	0	8	0.122722	6	ribosomal protein S12 (RPS12) pseudogene	151225550	151225947	-1	AL356535.1	processed_pseudogene
0	0	5	0.122833	6	RNA, U6atac small nuclear 21, pseudogene [Source:HGNC Symbol;Acc:HGNC:46920]	10222036	10222161	1	RNU6ATAC21P	snRNA
43	0.0277794	4	0.122855	6	mitochondrial translational release factor 1 like [Source:HGNC Symbol;Acc:HGNC:21051]	152987362	153002709	-1	MTRF1L	protein_coding
85	0.0491272	6	0.123042	6	RIO kinase 1 [Source:HGNC Symbol;Acc:HGNC:18656]	7389793	7418037	1	RIOK1	protein_coding
33	0.0437231	3	0.123671	6	triggering receptor expressed on myeloid cells like 4 [Source:HGNC Symbol;Acc:HGNC:30807]	41228324	41238882	1	TREML4	protein_coding
527	0.0472786	4	0.123918	6	microtubule associated protein 7 [Source:HGNC Symbol;Acc:HGNC:6869]	136342281	136550819	-1	MAP7	protein_coding
2	0.00851484	3	0.124491	6	novel transcript	4610612	4611919	1	AL034376.1	lincRNA
899	0.0354477	3	0.125473	6	phosphatase and actin regulator 2 [Source:HGNC Symbol;Acc:HGNC:20956]	143536845	143831185	1	PHACTR2	protein_coding
31	0.0731432	3	0.12584	6	novel transcript	81724722	81736353	-1	AL078599.2	sense_intronic
32	-0.112051	4	0.126572	6	T cell activation RhoGTPase activating protein [Source:HGNC Symbol;Acc:HGNC:15669]	159034468	159045152	-1	TAGAP	protein_coding
14	0.0292747	5	0.127642	6	novel transcript	26602733	26606661	1	AL513548.3	lincRNA
0	0	9	0.127711	6	microRNA 30a [Source:HGNC Symbol;Acc:HGNC:31624]	71403551	71403621	-1	MIR30A	miRNA
23	0.0558434	4	0.127752	6	defensin beta 112 [Source:HGNC Symbol;Acc:HGNC:18093]	50042144	50049874	-1	DEFB112	protein_coding
0	0	3	0.127985	6	phosphoribosyl pyrophosphate synthetase (PRPS1, PRPS2) pseudogene	146364931	146365494	-1	AL035698.1	processed_pseudogene
0	0	7	0.128254	6	RNA, U6 small nuclear 200, pseudogene [Source:HGNC Symbol;Acc:HGNC:47163]	126590287	126590393	-1	RNU6-200P	snRNA
3	0.22321	8	0.128851	6	novel transcript	12007670	12008856	1	AL157373.2	lincRNA
244	0.0289864	3	0.129174	6	F-box and leucine rich repeat protein 4 [Source:HGNC Symbol;Acc:HGNC:13601]	98868535	98948006	-1	FBXL4	protein_coding
0	0	4	0.129907	6	ribosomal protein L23a pseudogene 46 [Source:HGNC Symbol;Acc:HGNC:35894]	132997551	132998040	-1	RPL23AP46	processed_pseudogene
1	0.456731	3	0.132795	6	novel transcript	108030249	108030718	-1	Z98200.1	lincRNA
36	0.104501	10	0.135859	6	PACRG antisense RNA 1 [Source:HGNC Symbol;Acc:HGNC:27772]	163309985	163324530	-1	PACRG-AS1	antisense
47	0.0133695	6	0.136905	6	pre T cell antigen receptor alpha [Source:HGNC Symbol;Acc:HGNC:21290]	42915989	42925835	1	PTCRA	protein_coding
6	0.125613	12	0.137055	6	novel transcript	57902609	57903148	-1	AL021368.1	lincRNA
272	0.0454036	7	0.137133	6	novel transcript	50093610	50181007	1	AL138826.1	lincRNA
3	-0.0323297	5	0.137951	6	long intergenic non-protein coding RNA 1564 [Source:HGNC Symbol;Acc:HGNC:51361]	53628380	53631394	1	LINC01564	antisense
0	0	3	0.138637	6	microRNA 5689 [Source:HGNC Symbol;Acc:HGNC:43479]	10439717	10439794	1	MIR5689	miRNA
1	0.0285714	6	0.138853	6	novel transcript	136995170	136999504	1	AL135902.2	antisense
13	0.123749	12	0.138962	6	glyceraldehyde-3-phosphate dehydrogenase pseudogene 72 [Source:HGNC Symbol;Acc:HGNC:22955]	166058505	166066028	1	GAPDHP72	transcribed_processed_pseudogene
3	0.142317	3	0.139335	6	DEAD/H (Asp-Glu-Ala-Asp/His) box polypeptide 24 (DDX24) pseudogene	118452469	118454992	-1	AL589993.1	processed_pseudogene
5	-0.137999	6	0.139353	6	IGF-II mRNA-binding protein 3 (KOC1) pseudogene	166701094	166702839	-1	AL023775.1	processed_pseudogene
25	0.0389005	4	0.140231	6	glycoprotein hormones, alpha polypeptide [Source:HGNC Symbol;Acc:HGNC:1885]	87085498	87095406	-1	CGA	protein_coding
15	0.042187	5	0.140344	6	microtubule associated monooxygenase, calponin and LIM domain containing 1 [Source:HGNC Symbol;Acc:HGNC:20619]	109444062	109465968	-1	MICAL1	protein_coding
0	0	6	0.140585	6	novel transcript, sense intronic to PRDM1	106100140	106100593	1	AL022067.1	sense_intronic
1	0.124542	4	0.141211	6	mitogen-activated protein kinase 6 (MAPK6) pseudogene	122454358	122454612	1	Z99129.1	processed_pseudogene
0	0	5	0.141258	6	ribosomal protein S17 pseudogene 5 [Source:HGNC Symbol;Acc:HGNC:21352]	50857255	50857662	-1	RPS17P5	processed_pseudogene
6	0.0739411	5	0.142183	6	novel transcript	122643388	122644771	1	AL512283.1	sense_intronic
23	0.00431526	3	0.142447	6	triggering receptor expressed on myeloid cells 1 [Source:HGNC Symbol;Acc:HGNC:17760]	41267926	41286682	-1	TREM1	protein_coding
46	0.0773451	5	0.14287	6	solute carrier family 17 member 2 [Source:HGNC Symbol;Acc:HGNC:10930]	25912754	25930726	-1	SLC17A2	protein_coding
485	0.0380798	7	0.14382	6	MMS22 like, DNA repair protein [Source:HGNC Symbol;Acc:HGNC:21475]	97142161	97283217	-1	MMS22L	protein_coding
0	0	5	0.143828	6	microRNA 4282 [Source:HGNC Symbol;Acc:HGNC:38189]	72967687	72967753	-1	MIR4282	miRNA
10	0.122595	8	0.143847	6	novel pseudogene	76660486	76662770	1	AL590426.1	processed_pseudogene
46	0.0143011	3	0.144134	6	ectonucleotide pyrophosphatase/phosphodiesterase 5 (putative) [Source:HGNC Symbol;Acc:HGNC:13717]	46159185	46170980	-1	ENPP5	protein_coding
1589	0.0399305	7	0.144783	6	parkin coregulated [Source:HGNC Symbol;Acc:HGNC:19152]	162727132	163315492	1	PACRG	protein_coding
39	0.0694263	5	0.147695	6	trace amine associated receptor 2 (gene/pseudogene) [Source:HGNC Symbol;Acc:HGNC:4514]	132617022	132624275	-1	TAAR2	protein_coding
318	0.0412983	7	0.147916	6	DOP1 leucine zipper like protein A [Source:HGNC Symbol;Acc:HGNC:21194]	83067666	83171350	1	DOP1A	protein_coding
432	0.0352936	7	0.147916	6	ubiquitin protein ligase E3D [Source:HGNC Symbol;Acc:HGNC:21381]	82892390	83065841	-1	UBE3D	protein_coding
5	0.263316	6	0.148937	6	novel transcript	79868402	79870483	1	AL132875.3	lincRNA
0	0	5	0.149219	6	histone cluster 1 H4 family member c [Source:HGNC Symbol;Acc:HGNC:4787]	26103876	26104310	1	HIST1H4C	protein_coding
18	0.0545218	9	0.151165	6	novel transcript, antisense to EYA4	133435077	133439464	-1	AL024497.1	antisense
17	0.0287997	5	0.151187	6	motilin [Source:HGNC Symbol;Acc:HGNC:7141]	33794673	33804003	-1	MLN	protein_coding
187	0.0315928	5	0.15242	6	long intergenic non-protein coding RNA 240 [Source:HGNC Symbol;Acc:HGNC:18772]	26956992	27023931	1	LINC00240	lincRNA
211	0.0290588	5	0.15242	6	glucuronidase, beta pseudogene 2 [Source:HGNC Symbol;Acc:HGNC:18792]	26871484	26956554	-1	GUSBP2	transcribed_unprocessed_pseudogene
449	0.0310406	4	0.153746	6	5'-nucleotidase domain containing 1 [Source:HGNC Symbol;Acc:HGNC:21556]	116100851	116249497	1	NT5DC1	protein_coding
1656	0.0461706	6	0.153853	6	novel transcript	8158162	8760447	1	AL355499.2	bidirectional_promoter_lncRNA
0	0	6	0.153951	6	RNA, U6 small nuclear 1286, pseudogene [Source:HGNC Symbol;Acc:HGNC:48249]	121354354	121354460	1	RNU6-1286P	snRNA
46	0.0733752	6	0.156194	6	solute carrier family 17 member 4 [Source:HGNC Symbol;Acc:HGNC:10932]	25754699	25781191	1	SLC17A4	protein_coding
6	-0.125815	2	0.157434	6	TEC	107697299	107700218	-1	AL096816.1	TEC
0	0	4	0.158319	6	histone cluster 1 H2B family member k [Source:HGNC Symbol;Acc:HGNC:13954]	27146418	27146798	-1	HIST1H2BK	protein_coding
0	0	4	0.158319	6	microRNA 3143 [Source:HGNC Symbol;Acc:HGNC:38284]	27147626	27147688	1	MIR3143	miRNA
1	-0.0593347	5	0.158744	6	RNA, U6 small nuclear 730, pseudogene [Source:HGNC Symbol;Acc:HGNC:47693]	165718235	165718338	-1	RNU6-730P	snRNA
0	0	3	0.160611	6	ribosomal protein L31 pseudogene 28 [Source:HGNC Symbol;Acc:HGNC:36253]	53354715	53355065	1	RPL31P28	processed_pseudogene
5	0.105788	6	0.160998	6	novel transcript	138692548	138697288	1	AL590617.2	antisense
0	0	6	0.161685	6	tubulin beta 4B class IVb pseudogene 7 [Source:HGNC Symbol;Acc:HGNC:42337]	152898047	152899280	1	TUBB4BP7	processed_pseudogene
32	0.0303554	4	0.161807	6	MAD2L1 binding protein [Source:HGNC Symbol;Acc:HGNC:21059]	43629540	43640952	1	MAD2L1BP	protein_coding
0	0	5	0.162371	6	TEC	80440730	80441172	1	AL359715.4	TEC
35	0.0530189	5	0.162536	6	family with sequence similarity 229 member B [Source:HGNC Symbol;Acc:HGNC:33858]	112087591	112102790	1	FAM229B	protein_coding
100	0.0222573	7	0.162806	6	syntaxin 11 [Source:HGNC Symbol;Acc:HGNC:11429]	144150526	144188370	1	STX11	protein_coding
0	0	8	0.163215	6	novel transcript, antisense to LATS1	149717621	149718888	1	AL358852.1	antisense
316	0.0404832	7	0.16427	6	MIR548A1 host gene [Source:HGNC Symbol;Acc:HGNC:53539]	18522739	18674001	1	MIR548A1HG	lincRNA
0	0	6	0.164679	6	MT-RNR2 like 9 [Source:HGNC Symbol;Acc:HGNC:37166]	61574328	61574402	1	MTRNR2L9	processed_pseudogene
73	0.0133372	5	0.16496	6	PERP, TP53 apoptosis effector [Source:HGNC Symbol;Acc:HGNC:17637]	138088505	138107419	-1	PERP	protein_coding
1	0.157589	4	0.165363	6	RNA, U7 small nuclear 3 pseudogene [Source:HGNC Symbol;Acc:HGNC:34099]	149516956	149517017	1	RNU7-3P	snRNA
13	0.0262656	3	0.167137	6	glutathione S-transferase alpha 5 [Source:HGNC Symbol;Acc:HGNC:19662]	52831655	52846095	-1	GSTA5	protein_coding
4	0.00193123	3	0.167549	6	novel transcript	6680309	6683633	-1	AL031123.2	lincRNA
520	0.0450423	3	0.170363	6	GMDS divergent transcript [Source:HGNC Symbol;Acc:HGNC:48993]	2245748	2482022	1	GMDS-DT	lincRNA
143	0.0177561	4	0.170732	6	POM121 transmembrane nucleoporin like 2 [Source:HGNC Symbol;Acc:HGNC:13973]	27285903	27312170	-1	POM121L2	protein_coding
21	-0.0188527	5	0.172149	6	chromosome 6 open reading frame 222 [Source:HGNC Symbol;Acc:HGNC:33769]	36315761	36336888	-1	C6orf222	protein_coding
2	0.0599835	4	0.173789	6	proliferation-associated 2G4, 38kD (PA2G4) pseudogene	112616703	112617880	-1	AL358942.1	processed_pseudogene
187	0.0341076	4	0.173964	6	novel transcript	68040290	68083574	1	AL646090.2	lincRNA
0	0	13	0.174365	6	RNA, U4atac small nuclear 18, pseudogene [Source:HGNC Symbol;Acc:HGNC:46904]	159720415	159720540	-1	RNU4ATAC18P	snRNA
1	0.0181231	10	0.174848	6	novel pseudogene	104687241	104687671	1	AL356967.1	processed_pseudogene
60	0.0404963	4	0.174972	6	interferon gamma receptor 1 [Source:HGNC Symbol;Acc:HGNC:5439]	137197484	137219449	-1	IFNGR1	protein_coding
670	0.0445857	14	0.175621	6	novel transcript, antisense to FAM184A	118934770	119182745	1	AL137009.1	antisense
309	0.0370763	3	0.175812	6	chloride intracellular channel 5 [Source:HGNC Symbol;Acc:HGNC:13517]	45880827	46080348	-1	CLIC5	protein_coding
981	0.0350992	5	0.1761	6	STXBP5 antisense RNA 1 [Source:HGNC Symbol;Acc:HGNC:44183]	146841901	147204614	-1	STXBP5-AS1	antisense
86	0.0358787	4	0.176215	6	long intergenic non-protein coding RNA 2523 [Source:HGNC Symbol;Acc:HGNC:53542]	125674353	125720218	1	LINC02523	lincRNA
86	-0.0104058	3	0.176234	6	inositol 1,4,5-trisphosphate receptor type 3 [Source:HGNC Symbol;Acc:HGNC:6182]	33620365	33696574	1	ITPR3	protein_coding
2532	0.0446191	13	0.178111	6	highly up-regulated in liver cancer (non-protein coding)	8435568	9294133	1	AL591485.1	bidirectional_promoter_lncRNA
34	0.0271778	7	0.178263	6	peptidylprolyl isomerase like 1 [Source:HGNC Symbol;Acc:HGNC:9260]	36854827	36874803	-1	PPIL1	protein_coding
309	0.0348985	5	0.178969	6	CNKSR family member 3 [Source:HGNC Symbol;Acc:HGNC:23034]	154387515	154510685	-1	CNKSR3	protein_coding
322	0.0475966	4	0.17939	6	minichromosome maintenance 9 homologous recombination repair factor [Source:HGNC Symbol;Acc:HGNC:21484]	118813442	118935162	-1	MCM9	protein_coding
4	0.0813366	5	0.17966	6	triggering receptor expressed on myeloid cells like 1 [Source:HGNC Symbol;Acc:HGNC:20434]	41149342	41154337	-1	TREML1	protein_coding
570	0.0433468	3	0.179884	6	LY86 antisense RNA 1 [Source:HGNC Symbol;Acc:HGNC:26593]	6346465	6622771	-1	LY86-AS1	antisense
1323	0.0346966	4	0.180244	6	HDAC2 and HS3ST5 antisense RNA 2 [Source:HGNC Symbol;Acc:HGNC:43590]	113969701	114471705	1	HDAC2-AS2	antisense
2	0.00942251	5	0.181556	6	FUN14 domain containing 1 (FUNDC1) pseudogene	3754099	3754840	1	AL391422.1	processed_pseudogene
23	0.00321276	4	0.183225	6	transmembrane protein 63B [Source:HGNC Symbol;Acc:HGNC:17735]	44126914	44155519	1	TMEM63B	protein_coding
275	0.0832036	6	0.186307	6	sestrin 1 [Source:HGNC Symbol;Acc:HGNC:21595]	108986437	109094819	-1	SESN1	protein_coding
347	0.0126966	4	0.187259	6	FIG4 phosphoinositide 5-phosphatase [Source:HGNC Symbol;Acc:HGNC:16873]	109691312	109825428	1	FIG4	protein_coding
0	0	4	0.187879	6	novel transcript	136335714	136336087	-1	AL023284.4	lincRNA
204	0.0246216	4	0.190002	6	syntaxin 7 [Source:HGNC Symbol;Acc:HGNC:11442]	132445867	132513198	-1	STX7	protein_coding
50	0.0607397	5	0.190507	6	novel transcript	761675	780648	1	AL357054.3	lincRNA
333	0.0442313	11	0.203051	6	family with sequence similarity 83 member B [Source:HGNC Symbol;Acc:HGNC:21357]	54846771	54945099	1	FAM83B	protein_coding
62	0.0229965	5	0.2047	6	NCOA7 antisense RNA 1 [Source:HGNC Symbol;Acc:HGNC:40954]	125797856	125818858	-1	NCOA7-AS1	antisense
652	0.0479105	3	0.205424	6	novel transcript	8102711	8343139	1	AL355499.1	bidirectional_promoter_lncRNA
0	0	7	0.205614	6	RNA, U4 small nuclear 18, pseudogene [Source:HGNC Symbol;Acc:HGNC:46954]	131642818	131642966	-1	RNU4-18P	snRNA
11	0.00111072	6	0.206728	6	novel transcript	99424922	99432323	1	AL513550.1	antisense
10	0.0843118	3	0.209091	6	long intergenic non-protein coding RNA 2533 [Source:HGNC Symbol;Acc:HGNC:53566]	4491807	4495769	1	LINC02533	lincRNA
0	0	4	0.212681	6	microRNA 1273c [Source:HGNC Symbol;Acc:HGNC:38173]	154853360	154853436	1	MIR1273C	miRNA
0	0	12	0.213697	6	sphingomyelin phosphodiesterase 2 [Source:HGNC Symbol;Acc:HGNC:11121]	109440724	109443919	1	SMPD2	protein_coding
74	0.0149094	4	0.21412	6	solute carrier family 25 member 27 [Source:HGNC Symbol;Acc:HGNC:21065]	46652915	46678190	1	SLC25A27	protein_coding
81	0.0366733	13	0.2166	6	novel transcript	8341937	8388855	-1	AL359378.1	lincRNA
13	0.000330043	4	0.216966	6	TSPY like 4 [Source:HGNC Symbol;Acc:HGNC:21559]	116249961	116254140	-1	TSPYL4	protein_coding
592	0.0482995	5	0.218878	6	CD2 associated protein [Source:HGNC Symbol;Acc:HGNC:14258]	47477789	47627263	1	CD2AP	protein_coding
95	0.0464365	5	0.219714	6	stathmin domain containing 1 [Source:HGNC Symbol;Acc:HGNC:44668]	17102258	17131372	1	STMND1	protein_coding
20	0.0612441	6	0.226192	6	novel transcript	168298069	168302114	-1	AL606970.1	sense_intronic
508	0.0374938	4	0.230506	6	human immunodeficiency virus type I enhancer binding protein 1 [Source:HGNC Symbol;Acc:HGNC:4920]	12008762	12164999	1	HIVEP1	protein_coding
3	0.12058	3	0.231401	6	prostate and breast cancer overexpressed 1 [Source:HGNC Symbol;Acc:HGNC:21079]	138215986	138218491	-1	PBOV1	protein_coding
265	0.0355958	4	0.231482	6	SRSF protein kinase 1 [Source:HGNC Symbol;Acc:HGNC:11305]	35832966	35921342	-1	SRPK1	protein_coding
121	0.0489581	14	0.238148	6	meprin A subunit alpha [Source:HGNC Symbol;Acc:HGNC:7015]	46793389	46839782	1	MEP1A	protein_coding
688	0.0405108	6	0.247595	6	erythrocyte membrane protein band 4.1 like 2 [Source:HGNC Symbol;Acc:HGNC:3379]	130839347	131063322	-1	EPB41L2	protein_coding
0	0	7	0.25015	6	DENN/MADD domain containing 1C (DENND1C) pseudogene	63395007	63397106	-1	AL121949.2	unprocessed_pseudogene
0	0	6	0.252348	6		18273165	18273266	-1	RF00019	misc_RNA
142	0.0164582	3	0.254477	6	QRSL1, glutaminyl-tRNA amidotransferase subunit A [Source:HGNC Symbol;Acc:HGNC:21020]	106629578	106668417	1	QRSL1	protein_coding
332	0.0415261	3	0.257599	6	leucine rich repeat containing 1 [Source:HGNC Symbol;Acc:HGNC:14307]	53794497	53924125	1	LRRC1	protein_coding
0	0	4	0.257701	6	pseudogene similar to Mus musculus upregulated during skeletal muscle growth 5 Usmg5	138393373	138393544	1	AL031003.1	processed_pseudogene
4	0.133196	7	0.259394	6	novel transcript	160698288	160700632	1	AL109933.1	lincRNA
457	0.040668	4	0.265048	6	ubiquitin protein ligase E3 component n-recognin 2 [Source:HGNC Symbol;Acc:HGNC:21289]	42564062	42693504	1	UBR2	protein_coding
46	0.00805603	5	0.27316	6	novel transcript	70222758	70242156	1	AL160262.1	antisense
28	0.0573348	5	0.27404	6	novel transcript, antisense to AIM1	106451496	106457248	-1	AL109920.1	antisense
3	0.415684	1	0.30823	6	novel transcript	6758276	6759291	-1	AL136361.1	lincRNA
65	0.0478157	3	0.311364	6	acyl-CoA thioesterase 13 [Source:HGNC Symbol;Acc:HGNC:20999]	24667035	24705065	1	ACOT13	protein_coding
64	0.0705208	3	0.328007	6	long intergenic non-protein coding RNA 2541 [Source:HGNC Symbol;Acc:HGNC:53574]	113616927	113650090	-1	LINC02541	lincRNA
23	-0.0393852	3	0.328035	6	plasminogen (PLG) pseudogene	160773988	160783214	1	AL109933.3	unprocessed_pseudogene
0	0	6	0.338708	6	phosphopantothenoylcysteine synthetase (PPCS) pseudogene	136419847	136420425	-1	AL023284.2	processed_pseudogene
617	0.011952	3	0.341151	6	malic enzyme 1 [Source:HGNC Symbol;Acc:HGNC:6983]	83210402	83431051	-1	ME1	protein_coding
311	0.0542684	6	0.374539	6	novel transcript	71295173	71417436	-1	AL136164.2	lincRNA
524	0.0308619	5	0.376843	6	family with sequence similarity 135 member A [Source:HGNC Symbol;Acc:HGNC:21084]	70412941	70561174	1	FAM135A	protein_coding
147	0.0531712	5	0.438703	6	solute carrier family 17 member 1 [Source:HGNC Symbol;Acc:HGNC:10929]	25782897	25832059	-1	SLC17A1	protein_coding
17	0.124577	6	-0.289512	7	transmembrane protein 229A [Source:HGNC Symbol;Acc:HGNC:37279]	124030916	124033023	-1	TMEM229A	protein_coding
155	0.0131561	4	-0.276582	7	zonadhesin (gene/pseudogene) [Source:HGNC Symbol;Acc:HGNC:12857]	100733626	100797797	1	ZAN	protein_coding
257	0.0440795	7	-0.238357	7	solute carrier family 26 member 5 [Source:HGNC Symbol;Acc:HGNC:9359]	103352730	103446177	-1	SLC26A5	protein_coding
131	0.0176169	3	-0.223034	7	stromal antigen 3 [Source:HGNC Symbol;Acc:HGNC:11356]	100177563	100221488	1	STAG3	protein_coding
52	-0.00688558	5	-0.202715	7	synaptophysin like 1 [Source:HGNC Symbol;Acc:HGNC:11507]	106090503	106112576	-1	SYPL1	protein_coding
2	-0.252162	4	-0.199733	7	TMSB4X pseudogene 3 [Source:HGNC Symbol;Acc:HGNC:38587]	29625870	29625983	1	TMSB4XP3	processed_pseudogene
407	0.0344559	12	-0.183897	7	tripartite motif containing 24 [Source:HGNC Symbol;Acc:HGNC:11812]	138460259	138589996	1	TRIM24	protein_coding
0	0	15	-0.183428	7	adenylate kinase 3 pseudogene 3 [Source:HGNC Symbol;Acc:HGNC:39062]	23129178	23129841	1	AK3P3	processed_pseudogene
9	0.0283457	8	-0.166317	7	coiled-coil-helix-coiled-coil-helix domain containing 2 [Source:HGNC Symbol;Acc:HGNC:21645]	56101573	56106476	-1	CHCHD2	protein_coding
0	0	6	-0.166206	7	akirin 1 (AKIRIN1) pseudogene	39609717	39610280	1	AC004837.1	processed_pseudogene
2	0.127489	3	-0.156667	7	speedy/RINGO cell cycle regulator family member E10, pseudogene [Source:HGNC Symbol;Acc:HGNC:51506]	73104201	73111140	-1	SPDYE10P	transcribed_unprocessed_pseudogene
0	0	3	-0.144092	7	chromosome 7 open reading frame 25 [Source:HGNC Symbol;Acc:HGNC:21703]	42908726	42912305	-1	C7orf25	protein_coding
4	-0.122873	10	-0.139377	7	novel transcript	27239243	27241228	-1	AC004080.1	lincRNA
2	0.125746	7	-0.13356	7	RNA, U6 small nuclear 1154, pseudogene [Source:HGNC Symbol;Acc:HGNC:48117]	135665599	135665702	-1	RNU6-1154P	snRNA
0	0	4	-0.132597	7	ATP binding cassette subfamily F member 2 pseudogene 2 [Source:HGNC Symbol;Acc:HGNC:48842]	72103181	72104209	1	ABCF2P2	unprocessed_pseudogene
279	-0.0130568	8	-0.124774	7	forkhead box K1 [Source:HGNC Symbol;Acc:HGNC:23480]	4682295	4771442	1	FOXK1	protein_coding
159	0.0401581	5	-0.123978	7	cell cycle regulator of NHEJ [Source:HGNC Symbol;Acc:HGNC:22432]	135092363	135170795	-1	CYREN	protein_coding
4	-0.224048	8	-0.120615	7	even-skipped homeobox 1 [Source:HGNC Symbol;Acc:HGNC:3506]	27242700	27250493	1	EVX1	protein_coding
101	0.0582922	6	-0.115818	7	RAB guanine nucleotide exchange factor 1 (RABGEF1) pseudogene	66427949	66453634	-1	AC008267.2	transcribed_unprocessed_pseudogene
0	0	3	0.10001	7		146208665	146208819	-1	RF02271	misc_RNA
0	0	4	0.100037	7	olfactory receptor family 2 subfamily AO member 1 pseudogene [Source:HGNC Symbol;Acc:HGNC:31247]	144176740	144177142	1	OR2AO1P	unprocessed_pseudogene
0	0	4	0.100784	7	small EDRK-rich factor 2 (SERF2) pseudogene	96306810	96306874	1	AC084368.1	processed_pseudogene
339	0.0232785	9	0.100862	7	cytochrome c oxidase assembly factor 1 homolog [Source:HGNC Symbol;Acc:HGNC:21868]	43608456	43729717	-1	COA1	protein_coding
0	0	5	0.101067	7	EI24, autophagy associated transmembrane protein pseudogene 4 [Source:HGNC Symbol;Acc:HGNC:44589]	145005058	145006135	1	EI24P4	processed_pseudogene
347	0.0398139	8	0.101426	7	round spermatid basic protein 1 like [Source:HGNC Symbol;Acc:HGNC:24765]	77696459	77783022	1	RSBN1L	protein_coding
605	0.0432766	8	0.101615	7	ATP binding cassette subfamily B member 5 [Source:HGNC Symbol;Acc:HGNC:46]	20615207	20777038	1	ABCB5	protein_coding
54	0.0117474	3	0.101978	7	novel transcript	106569876	106598908	-1	AC005050.1	lincRNA
0	0	5	0.102108	7	ribosomal protein L8 (RPL8) pseudogene	111971222	111971988	-1	AC003080.1	processed_pseudogene
0	0	8	0.102661	7	RNA, 7SL, cytoplasmic 456, pseudogene [Source:HGNC Symbol;Acc:HGNC:46472]	147940007	147940301	1	RN7SL456P	misc_RNA
38	0.0373645	6	0.10297	7	family with sequence similarity 200 member A [Source:HGNC Symbol;Acc:HGNC:25401]	99546300	99558536	-1	FAM200A	protein_coding
5	0.12852	10	0.103056	7	novel transcript	105304277	105306642	1	AC004884.2	antisense
5	0.024061	5	0.103148	7	novel transcript	151427683	151439124	1	AC005996.1	antisense
0	0	6	0.103455	7	ACOT13 acyl-CoA thioesterase 13, pseudogene	148649547	148650240	1	AC005229.3	processed_pseudogene
26	0.002893	3	0.104018	7	protein disulfide isomerase family A member 4 [Source:HGNC Symbol;Acc:HGNC:30167]	149003062	149028662	-1	PDIA4	protein_coding
2	0.0987421	12	0.104213	7	postmeiotic segregation increased 2-like protein pseudogene	102337316	102339115	1	AC091390.2	unprocessed_pseudogene
0	0	5	0.104443	7	microRNA 3146 [Source:HGNC Symbol;Acc:HGNC:38368]	19705358	19705436	-1	MIR3146	miRNA
1	-0.0967144	3	0.105143	7	keratin 8 pseudogene 20 [Source:HGNC Symbol;Acc:HGNC:33372]	38655205	38656613	1	KRT8P20	processed_pseudogene
0	0	3	0.105353	7	v-rel reticuloendotheliosis viral oncogene homolog A (avian) (RELA) pseudogene	122849746	122850352	1	AC004986.1	processed_pseudogene
193	0.0471432	10	0.105654	7	LanC like 2 [Source:HGNC Symbol;Acc:HGNC:6509]	55365448	55433742	1	LANCL2	protein_coding
93	0.0469955	5	0.10664	7	POU6F2 antisense RNA 2 [Source:HGNC Symbol;Acc:HGNC:21887]	38984243	39013551	-1	POU6F2-AS2	antisense
143	0.0281403	8	0.107285	7	Bet1 golgi vesicular membrane trafficking protein [Source:HGNC Symbol;Acc:HGNC:14562]	93962762	94004382	-1	BET1	protein_coding
0	0	4	0.107348	7	RNA, 7SL, cytoplasmic 76, pseudogene [Source:HGNC Symbol;Acc:HGNC:46092]	151464650	151464938	-1	RN7SL76P	misc_RNA
56	0.0712823	8	0.107677	7	novel transcript	132830693	132849593	1	AC009365.3	antisense
0	0	5	0.107947	7	methionyl aminopeptidase 2 (METAP2) pseudogene	40107288	40107454	1	AC006023.2	unprocessed_pseudogene
48	0.038186	6	0.108292	7	DPY19L1 pseudogene 2 [Source:HGNC Symbol;Acc:HGNC:22851]	32812757	32838570	1	DPY19L1P2	unprocessed_pseudogene
0	0	8	0.10855	7	RNA, U7 small nuclear 188 pseudogene [Source:HGNC Symbol;Acc:HGNC:45722]	96377857	96377920	1	RNU7-188P	snRNA
0	0	5	0.109136	7	protein phosphatase 1, regulatory (inhibitor) subunit 14B (PPP1R14B) pseudogene	35971147	35971567	-1	AC087072.1	processed_pseudogene
12	0.0138682	7	0.109433	7	TEC	108900105	108905226	-1	AC004014.2	TEC
40	0.0335317	5	0.111019	7	HUS1 checkpoint clamp component [Source:HGNC Symbol;Acc:HGNC:5309]	47963288	47979615	-1	HUS1	protein_coding
97	0.0178586	10	0.111347	7	zinc finger protein 815, pseudogene [Source:HGNC Symbol;Acc:HGNC:22029]	5823160	5854365	1	ZNF815P	transcribed_unprocessed_pseudogene
10	0.0559972	10	0.111502	7	DPY19L4 pseudogene 2 [Source:HGNC Symbol;Acc:HGNC:53908]	145583197	145584817	1	DPY19L4P2	processed_pseudogene
18	0.0269279	4	0.111836	7	KIAA0087 lncRNA [Source:HGNC Symbol;Acc:HGNC:22191]	26533121	26538788	-1	KIAA0087	lincRNA
1	0.0885714	3	0.111995	7	heterogeneous nuclear ribonucleoprotein A1 pseudogene 73 [Source:HGNC Symbol;Acc:HGNC:48803]	27328607	27329534	-1	HNRNPA1P73	processed_pseudogene
2	0.110839	3	0.112354	7		50935350	50935493	-1	RF00394	snoRNA
0	0	6	0.112573	7	microRNA 29b-1 [Source:HGNC Symbol;Acc:HGNC:31619]	130877459	130877539	-1	MIR29B1	miRNA
24	0.0634058	18	0.1128	7	PMS1 homolog 2, mismatch repair system component pseudogene 4 [Source:HGNC Symbol;Acc:HGNC:9129]	67287541	67302419	-1	PMS2P4	transcribed_unprocessed_pseudogene
12	0.0138484	4	0.113436	7	GTPase, IMAP family member 4 [Source:HGNC Symbol;Acc:HGNC:21872]	150567369	150573953	1	GIMAP4	protein_coding
7	0.0839194	4	0.113996	7	novel transcript	46476457	46477940	-1	AC004869.2	lincRNA
0	0	17	0.114239	7	replication initiator 1 [Source:HGNC Symbol;Acc:HGNC:17922]	150368189	150374044	1	REPIN1	protein_coding
20	0.0235549	3	0.115119	7	novel transcript, antisense to MTPN	135926455	135932881	1	AC015987.1	antisense
139	0.0355341	4	0.115332	7	family with sequence similarity 185 member A [Source:HGNC Symbol;Acc:HGNC:22412]	102748971	102809225	1	FAM185A	protein_coding
1	-0.0266859	3	0.115414	7	novel transcript	95471835	95473998	1	AC004012.1	lincRNA
0	0	6	0.115524	7	RNA, U1 small nuclear 29, pseudogene [Source:HGNC Symbol;Acc:HGNC:48371]	120005976	120006101	-1	RNU1-29P	snRNA
0	0	11	0.115793	7	motile sperm domain containing 3 [Source:HGNC Symbol;Acc:HGNC:25078]	100612102	100615384	1	MOSPD3	protein_coding
1	0.152665	3	0.117382	7	TEC	78134079	78134851	1	AC004808.2	TEC
153	0.0572133	4	0.118334	7	STEAP2 metalloreductase [Source:HGNC Symbol;Acc:HGNC:17885]	90167590	90238137	1	STEAP2	protein_coding
348	0.0436076	12	0.11862	7	protein kinase cAMP-dependent type II regulatory subunit beta [Source:HGNC Symbol;Acc:HGNC:9392]	107044705	107161811	1	PRKAR2B	protein_coding
24	-0.0574823	4	0.118623	7	acetylcholinesterase (Cartwright blood group) [Source:HGNC Symbol;Acc:HGNC:108]	100889994	100896974	-1	ACHE	protein_coding
170	0.0411495	8	0.118692	7	stromal antigen 3-like 4 (pseudogene) [Source:HGNC Symbol;Acc:HGNC:33887]	67302621	67362950	1	STAG3L4	transcribed_unprocessed_pseudogene
3	0.0524111	4	0.118991	7	transmembrane protein 176A [Source:HGNC Symbol;Acc:HGNC:24930]	150800403	150805118	1	TMEM176A	protein_coding
107	0.0523482	3	0.119143	7	novel transcript	132648794	132728769	1	AC009365.1	lincRNA
522	0.0491392	3	0.119143	7	plexin A4 [Source:HGNC Symbol;Acc:HGNC:9102]	132123332	132648688	-1	PLXNA4	protein_coding
0	0	8	0.119306	7	small nucleolar RNA, H/ACA box 20B [Source:HGNC Symbol;Acc:HGNC:52194]	39329003	39329134	-1	SNORA20B	snoRNA
86	0.0230671	4	0.119607	7	novel transcript	131897641	131948953	1	AC009518.1	lincRNA
362	0.0303465	10	0.119992	7	dpy-19 like C-mannosyltransferase 1 [Source:HGNC Symbol;Acc:HGNC:22205]	34928876	35038271	-1	DPY19L1	protein_coding
500	0.0389012	6	0.12019	7	ankyrin repeat and IBR domain containing 1 [Source:HGNC Symbol;Acc:HGNC:22215]	92245974	92401383	1	ANKIB1	protein_coding
0	0	3	0.121765	7	T cell receptor beta joining 1-1 [Source:HGNC Symbol;Acc:HGNC:12162]	142786880	142786927	1	TRBJ1-1	TR_J_gene
0	0	3	0.121765	7	T cell receptor beta joining 1-2 [Source:HGNC Symbol;Acc:HGNC:12163]	142787017	142787064	1	TRBJ1-2	TR_J_gene
0	0	3	0.121766	7	S100 calcium binding protein A11 pseudogene 2 [Source:HGNC Symbol;Acc:HGNC:37840]	35169224	35169535	1	S100A11P2	processed_pseudogene
2	0.0137503	5	0.12195	7	vomeronasal 1 receptor 35 pseudogene [Source:HGNC Symbol;Acc:HGNC:37355]	63963431	63964123	-1	VN1R35P	transcribed_unprocessed_pseudogene
55	0.0320876	9	0.122028	7	dihydrouridine synthase 4 like [Source:HGNC Symbol;Acc:HGNC:21517]	107563484	107578523	1	DUS4L	protein_coding
449	0.040554	4	0.122123	7	collagen type XXVIII alpha 1 chain [Source:HGNC Symbol;Acc:HGNC:22442]	7356203	7535853	-1	COL28A1	protein_coding
0	0	4	0.122221	7		10901978	10902074	1	RF00019	misc_RNA
1	0.0331169	4	0.122509	7	proteasome 26S subunit, ATPase 1 pseudogene 3 [Source:HGNC Symbol;Acc:HGNC:39778]	136713871	136715188	1	PSMC1P3	processed_pseudogene
11	0.00368883	5	0.1229	7	GRB10 interacting GYF protein 1 [Source:HGNC Symbol;Acc:HGNC:9126]	100679507	100694037	-1	GIGYF1	protein_coding
2	0.137385	3	0.123675	7	ribosomal protein L22 pseudogene 16 [Source:HGNC Symbol;Acc:HGNC:36536]	4865432	4865804	-1	RPL22P16	processed_pseudogene
1	0.0253687	6	0.124183	7	RNA, 5S ribosomal pseudogene 235 [Source:HGNC Symbol;Acc:HGNC:43135]	83017898	83018011	1	RNA5SP235	rRNA_pseudogene
1193	0.0504471	3	0.124303	7	diacylglycerol kinase iota [Source:HGNC Symbol;Acc:HGNC:2855]	137381037	137847092	-1	DGKI	protein_coding
1262	0.0262918	17	0.124577	7	novel transcript	124032205	124489572	1	AC006148.1	antisense
208	0.0332337	3	0.126585	7	polypeptide N-acetylgalactosaminyltransferase like 5 [Source:HGNC Symbol;Acc:HGNC:21725]	151956379	152019929	1	GALNTL5	protein_coding
7	0.0624778	3	0.126585	7	novel transcript	151950386	151954985	-1	AC074257.1	antisense
2	0.219966	7	0.126813	7	ribosomal protein SA pseudogene 73 [Source:HGNC Symbol;Acc:HGNC:51926]	6365441	6365770	1	RPSAP73	processed_pseudogene
0	0	5	0.126837	7	RNA, 7SL, cytoplasmic 81, pseudogene [Source:HGNC Symbol;Acc:HGNC:46097]	128761338	128761598	1	RN7SL81P	misc_RNA
375	0.0309255	3	0.127313	7	ST7 overlapping transcript 4 [Source:HGNC Symbol;Acc:HGNC:18835]	116953899	117098806	1	ST7-OT4	sense_intronic
69	0.0494738	6	0.128526	7	family with sequence similarity 221 member A [Source:HGNC Symbol;Acc:HGNC:27977]	23680130	23703249	1	FAM221A	protein_coding
2	0.37096	8	0.130159	7	RNA, U6 small nuclear 218, pseudogene [Source:HGNC Symbol;Acc:HGNC:47181]	6057500	6057604	1	RNU6-218P	snRNA
23	0.032292	3	0.130342	7	solute carrier family 40 (iron-regulated transporter), member 1 (SLC40A1) pseudogene	22863874	22881350	-1	AC005682.1	unprocessed_pseudogene
1185	0.0382798	4	0.131022	7	LHFPL tetraspan subfamily member 3 [Source:HGNC Symbol;Acc:HGNC:6589]	104328700	104907232	1	LHFPL3	protein_coding
89	0.0333148	13	0.13128	7	novel transcript, antisense to RBM33	155611231	155645205	-1	AC009403.1	antisense
17	0.00459718	5	0.131449	7	leiomodin 2 [Source:HGNC Symbol;Acc:HGNC:6648]	123655866	123664290	1	LMOD2	protein_coding
4	0.0808773	4	0.132137	7	zinc finger protein 730 (ZNF730) pseudogene	56685036	56687366	-1	AC095038.2	unprocessed_pseudogene
0	0	5	0.132211	7	RNA, U6 small nuclear 1136, pseudogene [Source:HGNC Symbol;Acc:HGNC:48099]	102834605	102834708	1	RNU6-1136P	snRNA
0	0	3	0.133067	7	novel transcript	17679549	17680659	1	AC006482.1	lincRNA
0	0	3	0.133469	7		27187819	27188021	1	RF02141	misc_RNA
0	0	3	0.133744	7	taste 2 receptor member 38 [Source:HGNC Symbol;Acc:HGNC:9584]	141972631	141973773	-1	TAS2R38	protein_coding
1	0.029589	8	0.134169	7	karyopherin (importin) beta 1 (KPNB1) pseudogene	149321865	149322092	-1	AC004941.2	processed_pseudogene
0	0	3	0.134804	7	RNA, U2 small nuclear 29, pseudogene [Source:HGNC Symbol;Acc:HGNC:48522]	53776136	53776324	1	RNU2-29P	snRNA
0	0	3	0.1356	7	novel histone H2B-like protein	151207837	151210378	-1	AC021097.2	protein_coding
0	0	12	0.136756	7	novel transcript, sense intronic to CUX1	101960116	101961894	1	AC005072.1	sense_intronic
1	0.145833	3	0.138541	7	ribosomal protein L12 pseudogene 10 [Source:HGNC Symbol;Acc:HGNC:22583]	22881893	22882390	1	RPL12P10	processed_pseudogene
11	0.0183314	6	0.138567	7	novel transcript	33868501	33874231	-1	AC008080.3	lincRNA
21	0.124661	3	0.139516	7	novel transcript, antisense to TAX1BP1	27733064	27740395	-1	AC005091.1	antisense
0	0	4	0.139829	7	small nucleolar RNA host gene 15 [Source:HGNC Symbol;Acc:HGNC:27797]	44983023	44986961	-1	SNHG15	lincRNA
41	0.162307	12	0.140774	7	novel protein, identical to ZNF775	150368790	150396915	1	AC073111.3	protein_coding
681	0.0471813	11	0.140866	7	semaphorin 3C [Source:HGNC Symbol;Acc:HGNC:10725]	80742538	80922359	-1	SEMA3C	protein_coding
0	0	6	0.14093	7		107999791	107999982	-1	RF00012	snoRNA
0	0	3	0.141321	7	cytochrome c oxidase subunit 6B1 pseudogene 1 [Source:HGNC Symbol;Acc:HGNC:2281]	149053961	149054173	1	COX6B1P1	processed_pseudogene
0	0	5	0.142451	7	T cell receptor gamma variable 11 (non-functional) [Source:HGNC Symbol;Acc:HGNC:12286]	38291616	38292078	-1	TRGV11	TR_V_gene
0	0	4	0.143885	7	ribosomal protein S26 (RPS26) pseudogene	22773646	22773993	-1	AC073072.2	processed_pseudogene
0	0	3	0.144383	7	RNA, 5S ribosomal pseudogene 243 [Source:HGNC Symbol;Acc:HGNC:43143]	128697710	128697744	1	RNA5SP243	rRNA_pseudogene
5	0.0149771	5	0.145652	7	methyltransferase like 27 [Source:HGNC Symbol;Acc:HGNC:19068]	73834590	73842516	-1	METTL27	protein_coding
0	0	12	0.145913	7		27099856	27099957	1	RF01978	misc_RNA
0	0	12	0.145913	7		27099967	27100111	1	RF01979	misc_RNA
1	-0.0881262	5	0.146043	7	ribosomal protein L7a pseudogene 38 [Source:HGNC Symbol;Acc:HGNC:36161]	26922110	26922912	1	RPL7AP38	processed_pseudogene
0	0	3	0.146476	7	ribosomal protein L26 (RPL26) pseudogene	143532749	143533164	-1	AC073264.1	processed_pseudogene
1	0.0721719	3	0.14799	7	novel transcript	86775081	86776022	-1	AC005009.1	antisense
3	0.101351	2	0.148779	7	taste 2 receptor member 2, pseudogene [Source:HGNC Symbol;Acc:HGNC:20615]	12491095	12492004	1	TAS2R2P	processed_pseudogene
0	0	12	0.150745	7		87345082	87345233	1	RF02195	misc_RNA
0	0	12	0.150745	7		87345305	87345486	1	RF02196	misc_RNA
0	0	7	0.151609	7	RAB3A interacting protein (rabin3)-like 1 (RAB3IL1) pseudogene	33379964	33380886	1	AC006195.1	processed_pseudogene
3	0.10274	3	0.152362	7	uncharacterized LOC100130880 [Source:NCBI gene;Acc:100130880]	137953348	137957966	1	AC022173.1	lincRNA
0	0	5	0.153135	7	histidine triad nucleotide binding protein 1 pseudogene 2 [Source:HGNC Symbol;Acc:HGNC:38049]	95018163	95018397	-1	HINT1P2	processed_pseudogene
0	0	5	0.154386	7		129954693	129954794	1	RF00019	misc_RNA
0	0	5	0.154995	7	RNA, 7SL, cytoplasmic 505, pseudogene [Source:HGNC Symbol;Acc:HGNC:46521]	33045798	33046090	-1	RN7SL505P	misc_RNA
0	0	8	0.155427	7		27099778	27099836	1	RF01977	misc_RNA
16	0.0674019	4	0.156406	7	novel transcript	57209865	57222174	-1	AC099654.1	lincRNA
134	0.00710421	6	0.159017	7	novel transcript	115647461	115676329	-1	AC092590.1	lincRNA
21	0.017286	3	0.16017	7	novel transcript	116275606	116286734	-1	AC073130.1	processed_transcript
0	0	8	0.160184	7	RNA, U6 small nuclear 1328, pseudogene [Source:HGNC Symbol;Acc:HGNC:48291]	94495299	94495404	1	RNU6-1328P	snRNA
7	0.0461073	7	0.160818	7	novel transcript	123456629	123459856	1	AC073323.1	antisense
2	-0.251275	5	0.161401	7	EIF2A eukaryotic translation initiation factor 2A, 65kDa, pseudogene	150484061	150485135	-1	AC073111.2	processed_pseudogene
23	0.067052	4	0.161413	7	novel transcript	26551822	26557200	1	AC004947.1	lincRNA
174	0.0541233	8	0.161468	7	carnitine O-octanoyltransferase [Source:HGNC Symbol;Acc:HGNC:2366]	87345681	87399795	1	CROT	protein_coding
22	0.0536568	5	0.162307	7	transmembrane protein 225B [Source:HGNC Symbol;Acc:HGNC:53075]	99598267	99611045	1	TMEM225B	protein_coding
162	0.0450424	21	0.163036	7	KDEL endoplasmic reticulum protein retention receptor 2 [Source:HGNC Symbol;Acc:HGNC:6305]	6445953	6484190	-1	KDELR2	protein_coding
294	0.0128474	21	0.163036	7	diacylglycerol lipase beta [Source:HGNC Symbol;Acc:HGNC:28923]	6409126	6484190	-1	DAGLB	protein_coding
56	0.00165531	3	0.164168	7	proteasome subunit alpha 2 [Source:HGNC Symbol;Acc:HGNC:9531]	42916861	42932185	-1	PSMA2	protein_coding
64	-0.0107632	3	0.164168	7	novel PSMA2 and C7orf25 readthrough	42909273	42932174	-1	AC010132.3	protein_coding
7	0.0163776	6	0.164951	7	leucine rich repeats and WD repeat domain containing 1 [Source:HGNC Symbol;Acc:HGNC:21769]	102464956	102473168	1	LRWD1	protein_coding
14	0.0561054	3	0.166264	7	oncomodulin [Source:HGNC Symbol;Acc:HGNC:8105]	5879827	5886362	1	OCM	protein_coding
5	0.130339	1	0.166598	7	PAXIP1 antisense RNA 1 (head to head) [Source:HGNC Symbol;Acc:HGNC:27328]	155003448	155005703	1	PAXIP1-AS1	lincRNA
1	0.0499332	12	0.166971	7	deoxyuridine triphosphatase pseudogene 3 [Source:HGNC Symbol;Acc:HGNC:39516]	147146342	147146756	1	DUTP3	transcribed_processed_pseudogene
93	0.0218998	11	0.167152	7	solute carrier family 12 member 9 [Source:HGNC Symbol;Acc:HGNC:17435]	100826820	100867010	1	SLC12A9	protein_coding
7	-0.046097	13	0.168901	7	monoacylglycerol O-acyltransferase 3 [Source:HGNC Symbol;Acc:HGNC:23249]	101195007	101201038	-1	MOGAT3	protein_coding
119	0.0431485	4	0.171269	7	HEPACAM family member 2 [Source:HGNC Symbol;Acc:HGNC:27364]	93188586	93226524	-1	HEPACAM2	protein_coding
152	0.0132107	3	0.171483	7	cell division cycle associated 7 like [Source:HGNC Symbol;Acc:HGNC:30777]	21900899	21945903	-1	CDCA7L	protein_coding
46	0.0846966	5	0.17187	7	TP53 target 1 [Source:HGNC Symbol;Acc:HGNC:17026]	87325225	87345515	-1	TP53TG1	lincRNA
0	0	5	0.172268	7	RNA, 7SL, cytoplasmic 535, pseudogene [Source:HGNC Symbol;Acc:HGNC:46551]	143290615	143290910	1	RN7SL535P	misc_RNA
0	0	3	0.172711	7	pseudogene similiar to part of tumor protein, translationally-controlled 1 (TPT1)	138060056	138060293	1	AC024082.2	processed_pseudogene
360	0.0289456	10	0.175182	7	protein tyrosine phosphatase, non-receptor type 12 [Source:HGNC Symbol;Acc:HGNC:9645]	77537295	77640069	1	PTPN12	protein_coding
532	0.0352563	9	0.177705	7	VPS50, EARP/GARPII complex subunit [Source:HGNC Symbol;Acc:HGNC:25956]	93232340	93361123	1	VPS50	protein_coding
0	0	3	0.181472	7	proline-rich coiled-coil 2A, pseudogene	72722885	72723089	1	AC211469.2	processed_pseudogene
252	0.0501081	3	0.181525	7	anillin actin binding protein [Source:HGNC Symbol;Acc:HGNC:14082]	36389821	36453791	1	ANLN	protein_coding
10	-0.032941	9	0.184444	7	interferon regulatory factor 5 [Source:HGNC Symbol;Acc:HGNC:6120]	128937457	128950038	1	IRF5	protein_coding
184	0.0223728	3	0.189175	7	ARP3 actin related protein 3 homolog C [Source:HGNC Symbol;Acc:HGNC:37282]	150243916	150323725	-1	ACTR3C	protein_coding
0	0	12	0.191234	7	microRNA 196b [Source:HGNC Symbol;Acc:HGNC:31790]	27169480	27169563	-1	MIR196B	miRNA
35	0.257199	29	0.193462	7	HOXA cluster antisense RNA 2 [Source:HGNC Symbol;Acc:HGNC:43745]	27107777	27134302	1	HOXA-AS2	antisense
59	0.0506542	3	0.1935	7	methyltransferase like 2B [Source:HGNC Symbol;Acc:HGNC:18272]	128476729	128506602	1	METTL2B	protein_coding
21	-0.0940784	5	0.194249	7	neuronal differentiation 6 [Source:HGNC Symbol;Acc:HGNC:13804]	31337465	31340726	-1	NEUROD6	protein_coding
32	0.00373586	8	0.196238	7	novel transcript	6081103	6093085	1	AC004895.1	lincRNA
422	0.0528229	9	0.197244	7	serine/threonine kinase 31 [Source:HGNC Symbol;Acc:HGNC:11407]	23710203	23832513	1	STK31	protein_coding
219	0.0296006	3	0.206128	7	tetraspanin 12 [Source:HGNC Symbol;Acc:HGNC:21641]	120787320	120858402	-1	TSPAN12	protein_coding
122	0.0212136	3	0.211957	7	IQ motif containing E [Source:HGNC Symbol;Acc:HGNC:29171]	2558972	2614733	1	IQCE	protein_coding
0	0	8	0.216654	7	cytochrome c oxidase subunit 5B pseudogene 3 [Source:HGNC Symbol;Acc:HGNC:2272]	133727368	133727734	-1	COX5BP3	processed_pseudogene
0	0	4	0.225817	7	ribosomal protein L36a (RPL36a) pseudogene	44511025	44511332	-1	AC004938.1	processed_pseudogene
29	0.0505909	11	0.231092	7	general transcription factor IIi pseudogene 7 [Source:HGNC Symbol;Acc:HGNC:51720]	76090431	76108779	-1	GTF2IP7	transcribed_unprocessed_pseudogene
85	0.0388809	4	0.231419	7	paraoxonase 3 [Source:HGNC Symbol;Acc:HGNC:9206]	95359872	95396375	-1	PON3	protein_coding
0	0	4	0.236373	7	RNA, 7SL, cytoplasmic 35, pseudogene [Source:HGNC Symbol;Acc:HGNC:46051]	80318253	80318544	1	RN7SL35P	misc_RNA
172	0.0199665	3	0.236408	7	MINDY lysine 48 deubiquitinase 4 [Source:HGNC Symbol;Acc:HGNC:21916]	30771417	30892387	1	MINDY4	protein_coding
3	-0.0113546	20	0.242102	7	novel transcript, antisense to BCAP29	107579557	107580057	-1	AC004839.1	antisense
24	0.219087	3	0.253895	7	homeobox A10 [Source:HGNC Symbol;Acc:HGNC:5100]	27170592	27180261	-1	HOXA10	protein_coding
95	0.0316655	3	0.254363	7	EF-hand calcium binding domain 10 [Source:HGNC Symbol;Acc:HGNC:34531]	105565120	105600875	-1	EFCAB10	protein_coding
147	-0.000606428	6	0.257157	7	phosphoserine phosphatase [Source:HGNC Symbol;Acc:HGNC:9577]	56011051	56051604	-1	PSPH	protein_coding
261	0.038177	5	0.260525	7	kelch domain containing 10 [Source:HGNC Symbol;Acc:HGNC:22194]	130070534	130135705	1	KLHDC10	protein_coding
5	0.0492799	5	0.262284	7	proteasome assembly chaperone 3 [Source:HGNC Symbol;Acc:HGNC:22420]	1567330	1571005	-1	PSMG3	protein_coding
21	0.129797	3	0.266341	7	novel transcript	127476883	127485804	1	AC000124.1	lincRNA
73	0.162123	14	0.26784	7	anterior gradient 3, protein disulphide isomerase family member [Source:HGNC Symbol;Acc:HGNC:24167]	16859412	16881987	-1	AGR3	protein_coding
10	0.0342206	5	0.268036	7	cytochrome c, somatic [Source:HGNC Symbol;Acc:HGNC:19986]	25120091	25125361	-1	CYCS	protein_coding
0	0	8	0.275491	7	T cell receptor gamma variable 7 (pseudogene) [Source:HGNC Symbol;Acc:HGNC:12293]	38335041	38335514	-1	TRGV7	TR_V_pseudogene
610	0.0315652	4	0.276558	7	sorting nexin 13 [Source:HGNC Symbol;Acc:HGNC:21335]	17790761	17940501	-1	SNX13	protein_coding
43	0.227872	8	0.277144	7	HOXA cluster antisense RNA 3 [Source:HGNC Symbol;Acc:HGNC:43748]	27129977	27155928	1	HOXA-AS3	antisense
363	0.0249712	6	0.281889	7	G protein subunit alpha 12 [Source:HGNC Symbol;Acc:HGNC:4380]	2728105	2844308	-1	GNA12	protein_coding
1	0.112631	3	0.286086	7	tec	44367140	44369292	-1	AC004453.2	TEC
70	0.0324884	6	0.291489	7	novel transcript, antisense to MEOX2	15667947	15681980	1	AC005550.2	antisense
79	0.0536333	9	0.298282	7	novel transcript	27361843	27409938	1	AC004009.1	lincRNA
0	0	3	0.304717	7	RNA, 7SK small nuclear pseudogene 130 [Source:HGNC Symbol;Acc:HGNC:45854]	2999094	2999394	1	RN7SKP130	misc_RNA
0	0	7	0.309803	7	microRNA 550a-1 [Source:HGNC Symbol;Acc:HGNC:32804]	30289794	30289890	1	MIR550A1	miRNA
344	0.0397133	3	0.338764	7	capping actin protein of muscle Z-line subunit alpha 2 [Source:HGNC Symbol;Acc:HGNC:1490]	116811070	116922049	1	CAPZA2	protein_coding
30	0.124268	4	0.36268	7	homeobox A9 [Source:HGNC Symbol;Acc:HGNC:5109]	27162438	27175180	-1	HOXA9	protein_coding
170	0.0568551	3	0.374173	7	CAS1 domain containing 1 [Source:HGNC Symbol;Acc:HGNC:16014]	94509219	94557019	1	CASD1	protein_coding
3	0.127313	2	0.376041	7	ST7 antisense RNA 1 [Source:HGNC Symbol;Acc:HGNC:16000]	116952446	116954334	-1	ST7-AS1	antisense
63	0.0534717	11	0.381272	7	glutathione S-transferase kappa 1 [Source:HGNC Symbol;Acc:HGNC:16906]	143244093	143270854	1	GSTK1	protein_coding
14	0.00382198	5	-0.36549	8	TEC	48428143	48431041	-1	AC041040.1	TEC
6	-0.10268	5	-0.338427	8	docking protein 2 [Source:HGNC Symbol;Acc:HGNC:2991]	21908873	21913690	-1	DOK2	protein_coding
234	0.0320219	9	-0.25778	8	transforming acidic coiled-coil containing protein 1 [Source:HGNC Symbol;Acc:HGNC:11522]	38728186	38853028	1	TACC1	protein_coding
0	0	3	-0.232614	8	novel transcript, sense intronic to HMBOX1	29055935	29056685	1	AC108449.2	sense_intronic
46	0.0446367	5	-0.188248	8	novel transcript	64801236	64817573	-1	AC104232.1	lincRNA
0	0	4	-0.188107	8	transmembrane protein 126A (TMEM126A) pseudogene	10336782	10337677	-1	AC112673.1	processed_pseudogene
1063	0.0383841	8	-0.185111	8	protein tyrosine kinase 2 [Source:HGNC Symbol;Acc:HGNC:9611]	140657900	141002216	-1	PTK2	protein_coding
5	-0.214425	7	-0.176483	8	novel transcript	26440491	26442595	1	AC011726.3	sense_intronic
218	0.0259136	8	-0.169262	8	angiopoietin 2 [Source:HGNC Symbol;Acc:HGNC:485]	6499651	6563409	-1	ANGPT2	protein_coding
386	0.0288685	4	-0.148718	8	ubiquitin conjugating enzyme E2 W [Source:HGNC Symbol;Acc:HGNC:25616]	73780097	73878910	-1	UBE2W	protein_coding
713	0.0362185	4	-0.148718	8	novel transcript (UBE2W-STAU2 readthrough)	73688691	73878854	-1	AC022826.2	protein_coding
93	0.0788077	4	-0.146509	8	novel transcript	127578473	127636867	1	AC104370.1	lincRNA
48	0.000429981	3	-0.146492	8	zinc finger protein 705G [Source:HGNC Symbol;Acc:HGNC:37134]	7355517	7385558	-1	ZNF705G	protein_coding
11	0.0120996	5	-0.145614	8	RBPMS antisense RNA 1 [Source:HGNC Symbol;Acc:HGNC:48721]	30382119	30385401	-1	RBPMS-AS1	antisense
1	-0.0211039	10	-0.136303	8	RNA, U6 small nuclear 842, pseudogene [Source:HGNC Symbol;Acc:HGNC:47805]	13044350	13044456	1	RNU6-842P	snRNA
0	0	6	-0.131208	8	MT-CO2 pseudogene 4 [Source:HGNC Symbol;Acc:HGNC:50349]	103091263	103091509	1	MTCO2P4	processed_pseudogene
217	0.00986258	6	-0.12356	8	ADAM metallopeptidase domain 28 [Source:HGNC Symbol;Acc:HGNC:206]	24294040	24359018	1	ADAM28	protein_coding
3	-0.248313	9	-0.121831	8	RNA, U6 small nuclear 1300, pseudogene [Source:HGNC Symbol;Acc:HGNC:48263]	74048677	74048784	1	RNU6-1300P	snRNA
4	0.131562	1	-0.114815	8	novel transcript	58031334	58032682	-1	AC104350.1	lincRNA
1	-0.0438596	4	-0.114679	8	ribosomal protein S20 pseudogene 20 [Source:HGNC Symbol;Acc:HGNC:36674]	71895991	71896330	1	RPS20P20	processed_pseudogene
0	0	6	-0.11174	8	mediator complex subunit 21 (MED21) pseudogene	103568603	103568978	-1	AC007751.1	processed_pseudogene
2	0.00424799	5	-0.111286	8	SEC11 homolog B, signal peptidase complex subunit (pseudogene) [Source:HGNC Symbol;Acc:HGNC:31884]	54522799	54523297	-1	SEC11B	processed_pseudogene
28	0.0531795	3	-0.110443	8	novel transcript	21023296	21029058	1	AC103719.1	lincRNA
0	0	14	-0.110068	8	chromosome 8 open reading frame 82 [Source:HGNC Symbol;Acc:HGNC:33826]	144525733	144529132	-1	C8orf82	protein_coding
0	0	4	-0.109478	8	long intergenic non-protein coding RNA 208 [Source:HGNC Symbol;Acc:HGNC:15535]	11576313	11581342	1	LINC00208	lincRNA
3	-0.13507	11	-0.107438	8		122671291	122671394	1	RF01210	snoRNA
11	-0.0171832	3	-0.103953	8	zinc finger protein 696 [Source:HGNC Symbol;Acc:HGNC:25872]	143289676	143298061	1	ZNF696	protein_coding
0	0	4	0.100504	8	RNA, 5S ribosomal pseudogene 259 [Source:HGNC Symbol;Acc:HGNC:43159]	28530411	28530519	1	RNA5SP259	rRNA_pseudogene
54	0.0524655	7	0.100718	8	pancreatic progenitor cell differentiation and proliferation factor like [Source:HGNC Symbol;Acc:HGNC:31745]	49054311	49076090	1	PPDPFL	protein_coding
5	0.0943368	6	0.100928	8	isoleucyl-tRNA synthetase 2, mitochondrial pseudogene 1 [Source:HGNC Symbol;Acc:HGNC:50474]	87598462	87601634	-1	IARS2P1	processed_pseudogene
3	-0.000694159	6	0.10099	8	novel transcript	31497423	31498612	1	AC068672.1	lincRNA
0	0	3	0.101814	8	microRNA 3686 [Source:HGNC Symbol;Acc:HGNC:38887]	129484057	129484142	-1	MIR3686	miRNA
106	0.0487238	3	0.102173	8	indoleamine 2,3-dioxygenase 1 [Source:HGNC Symbol;Acc:HGNC:6059]	39902275	39928790	1	IDO1	protein_coding
0	0	4	0.102491	8	complement component 7 (C7) pseudogene	54354168	54355118	1	AC027250.1	processed_pseudogene
0	0	8	0.104031	8	HIG1 hypoxia inducible domain family member 1A pseudogene 18 [Source:HGNC Symbol;Acc:HGNC:43013]	77013751	77014028	-1	HIGD1AP18	processed_pseudogene
506	0.0304476	4	0.104208	8	centrosome and spindle pole associated protein 1 [Source:HGNC Symbol;Acc:HGNC:26193]	67062426	67196263	1	CSPP1	protein_coding
98	0.0394457	4	0.10436	8	novel transcript	101461177	101492499	-1	AP001207.3	antisense
0	0	3	0.105018	8	chromosome X open reading frame 56 (CXorf56) pseudogene	37747338	37748004	-1	AC138356.2	processed_pseudogene
0	0	14	0.10528	8	RNA, U6 small nuclear 178, pseudogene [Source:HGNC Symbol;Acc:HGNC:47141]	28416448	28416551	1	RNU6-178P	snRNA
167	0.0443805	4	0.105494	8	SH2 domain containing 4A [Source:HGNC Symbol;Acc:HGNC:26102]	19313693	19396218	1	SH2D4A	protein_coding
114	0.0307057	5	0.106013	8	DNA polymerase beta [Source:HGNC Symbol;Acc:HGNC:9174]	42338454	42371808	1	POLB	protein_coding
0	0	11	0.106405	8	ATPase H+ transporting V1 subunit G1 pseudogene 2 [Source:HGNC Symbol;Acc:HGNC:29359]	47194002	47194347	-1	ATP6V1G1P2	processed_pseudogene
888	0.0407907	5	0.106797	8	matrix metallopeptidase 16 [Source:HGNC Symbol;Acc:HGNC:7162]	88032011	88328025	-1	MMP16	protein_coding
97	0.0410131	10	0.106872	8	CCR4-NOT transcription complex subunit 7 [Source:HGNC Symbol;Acc:HGNC:14101]	17224966	17246878	-1	CNOT7	protein_coding
69	0.0262658	6	0.107094	8	zinc finger protein 596 [Source:HGNC Symbol;Acc:HGNC:27268]	232137	264703	1	ZNF596	protein_coding
0	0	4	0.107133	8	novel transcript	142834138	142834940	-1	AC083841.3	antisense
1721	0.0420632	7	0.107208	8	DLC1 Rho GTPase activating protein [Source:HGNC Symbol;Acc:HGNC:2897]	13083361	13604610	-1	DLC1	protein_coding
0	0	4	0.107431	8		47805079	47805179	-1	RF00019	misc_RNA
189	0.0304652	10	0.107525	8	carbonic anhydrase 3 [Source:HGNC Symbol;Acc:HGNC:1374]	85373436	85449040	1	CA3	protein_coding
22	-0.0291148	4	0.108102	8	novel transcript	40161458	40172612	1	AC022733.2	lincRNA
0	0	3	0.108197	8	RNA, 7SL, cytoplasmic 107, pseudogene [Source:HGNC Symbol;Acc:HGNC:46123]	80613544	80613826	-1	RN7SL107P	misc_RNA
256	0.0433015	6	0.109179	8	BAALC antisense RNA 1 [Source:HGNC Symbol;Acc:HGNC:50461]	103156990	103298772	-1	BAALC-AS1	antisense
1	-0.0143678	6	0.109248	8	novel transcript	63013068	63014681	1	AC120042.1	antisense
85	0.050102	7	0.10932	8	novel transcript	33973701	34009595	-1	AF279873.4	lincRNA
577	0.0411323	5	0.109604	8	zinc finger protein 704 [Source:HGNC Symbol;Acc:HGNC:32291]	80628451	80874781	-1	ZNF704	protein_coding
287	0.0433719	3	0.109804	8	solute carrier family 7 member 13 [Source:HGNC Symbol;Acc:HGNC:23092]	86214063	86321146	-1	SLC7A13	protein_coding
5	0.16921	3	0.109915	8	novel transcript	124936524	124943765	-1	AC100858.2	lincRNA
0	0	3	0.109945	8	novel transcript	133775551	133777352	-1	AC090821.1	lincRNA
2	0.104128	5	0.110071	8	defensin alpha 5 [Source:HGNC Symbol;Acc:HGNC:2764]	7055304	7056739	-1	DEFA5	protein_coding
5	0.147988	3	0.110097	8	phospholipid phosphatase 5 [Source:HGNC Symbol;Acc:HGNC:25026]	38263130	38269243	-1	PLPP5	protein_coding
5	-0.00828138	3	0.110681	8	novel transcript	41435298	41440419	1	AC016868.1	lincRNA
0	0	3	0.111161	8	ribosomal protein L26 pseudogene 26 [Source:HGNC Symbol;Acc:HGNC:35693]	58113189	58113622	-1	RPL26P26	processed_pseudogene
59	0.0346855	14	0.111441	8	novel protein	66430185	66445324	1	AC009879.2	protein_coding
1	0.107607	4	0.112897	8	mitochondrially encoded ATP synthase 6 (MT-ATP6) pseudogene	20551201	20551405	1	AC022559.1	unprocessed_pseudogene
864	0.0621074	5	0.113061	8	phosphatidylinositol-3,4,5-trisphosphate dependent Rac exchange factor 2 [Source:HGNC Symbol;Acc:HGNC:22950]	67952046	68237032	1	PREX2	protein_coding
19	0.0919291	10	0.113137	8	novel transcript	69713390	69719722	1	AC091047.1	antisense
4946	0.0360655	14	0.113363	8	sarcoglycan zeta [Source:HGNC Symbol;Acc:HGNC:14075]	14084845	15238431	-1	SGCZ	protein_coding
504	0.0573154	8	0.113617	8	PKHD1 like 1 [Source:HGNC Symbol;Acc:HGNC:20313]	109362461	109537207	1	PKHD1L1	protein_coding
85	0.0315799	7	0.113862	8	mediator complex subunit 30 [Source:HGNC Symbol;Acc:HGNC:23032]	117520713	117540262	1	MED30	protein_coding
80	0.0741586	12	0.114124	8	ADAM like decysin 1 [Source:HGNC Symbol;Acc:HGNC:16299]	24384285	24406013	1	ADAMDEC1	protein_coding
3	-0.0149784	15	0.115399	8	MT-CO1 pseudogene 4 [Source:HGNC Symbol;Acc:HGNC:50350]	103088796	103090671	1	MTCO1P4	processed_pseudogene
40	0.0636577	6	0.116056	8	MAK16 homolog [Source:HGNC Symbol;Acc:HGNC:13703]	33485182	33501262	1	MAK16	protein_coding
22	-0.0174117	3	0.116582	8	potassium voltage-gated channel modifier subfamily V member 1 [Source:HGNC Symbol;Acc:HGNC:18861]	109963636	109975771	-1	KCNV1	protein_coding
4	0.0875589	7	0.116591	8	NRG1 intronic transcript 3 [Source:HGNC Symbol;Acc:HGNC:43635]	32440746	32442725	1	NRG1-IT3	sense_intronic
79	0.0462743	3	0.117	8	novel transcript	114282067	114295839	1	AC064802.1	lincRNA
0	0	6	0.117837	8	novel transcript	103020187	103021428	-1	AP003550.1	antisense
0	0	5	0.117886	8	ribosomal protein L29 (RPL29) pseudogene	105011107	105011568	1	AC090142.1	processed_pseudogene
146	0.0300095	4	0.119113	8	novel transcript	86098965	86154225	-1	AC023194.3	antisense
48	0.0538534	10	0.119667	8	fibroblast growth factor 20 [Source:HGNC Symbol;Acc:HGNC:3677]	16992181	17002345	-1	FGF20	protein_coding
0	0	5	0.119713	8	microRNA 30d [Source:HGNC Symbol;Acc:HGNC:31628]	134804876	134804945	-1	MIR30D	miRNA
67	0.0516396	4	0.119799	8	novel transcript	64703774	64734459	-1	AC104232.2	sense_intronic
22	0.131815	5	0.12025	8	novel transcript	8414205	8424640	-1	AC103957.1	lincRNA
0	0	5	0.122759	8	MT-ND4 pseudogene 7 [Source:HGNC Symbol;Acc:HGNC:42234]	13353401	13353530	-1	MTND4P7	processed_pseudogene
74	0.0415197	4	0.122939	8	novel transcript	48597458	48621018	-1	AC026904.3	lincRNA
2	-0.11871	4	0.122987	8	TEC	17498737	17499157	1	AP006248.5	TEC
0	0	5	0.123074	8	prothymosin alpha pseudogene 15 [Source:HGNC Symbol;Acc:HGNC:53985]	103559099	103559389	-1	PTMAP15	processed_pseudogene
59	0.0449471	6	0.123156	8	novel transcript	126474189	126492596	1	AC084116.2	lincRNA
1	0.108923	5	0.124495	8	RNA, 7SL, cytoplasmic 228, pseudogene [Source:HGNC Symbol;Acc:HGNC:46244]	117017946	117018248	1	RN7SL228P	misc_RNA
158	0.0431572	4	0.12549	8	TatD DNase domain containing 1 [Source:HGNC Symbol;Acc:HGNC:24220]	124488485	124539458	-1	TATDN1	protein_coding
0	0	8	0.126233	8	RNA, 5S ribosomal pseudogene 276 [Source:HGNC Symbol;Acc:HGNC:43176]	116022686	116022779	-1	RNA5SP276	rRNA_pseudogene
65	0.0242729	12	0.126882	8	gamma-glutamyl hydrolase [Source:HGNC Symbol;Acc:HGNC:4248]	63015079	63038806	-1	GGH	protein_coding
36	0.0616342	3	0.127398	8	novel transcript	56639901	56656465	-1	AC009597.1	lincRNA
62	0.0368843	6	0.128121	8	solute carrier family 25 member 32 [Source:HGNC Symbol;Acc:HGNC:29683]	103398635	103415189	-1	SLC25A32	protein_coding
0	0	3	0.128671	8	defensin alpha 10, pseudogene [Source:HGNC Symbol;Acc:HGNC:31801]	6968141	6969113	-1	DEFA10P	unprocessed_pseudogene
0	0	3	0.129112	8	TEC	69938168	69938400	1	AC090574.1	TEC
1	0.102204	4	0.130597	8	RNA, U7 small nuclear 174 pseudogene [Source:HGNC Symbol;Acc:HGNC:45708]	80560567	80560625	1	RNU7-174P	snRNA
403	0.030815	9	0.130645	8	novel transcript	89609409	89757727	-1	AF117829.1	lincRNA
[truncated: 2,215 more rows]

## Sheet: Table S2B Gene Body Colon
Table S2B: Gene Body Colon
Note that a positive value in column B/D indicates increased % DNA methylation in sNEC compared to non-NEC controls and vice versa
gb.num	gb.diff	pr.num	pr.diff	chr	Gene.description	Gene.start..bp.	Gene.end..bp.	Strand	Gene.name	Gene.type
2	-0.432549	6	-0.118487	17	novel transcript, sense intronic to SMG6	2215482	2216015	-1	AC090617.1	sense_intronic
3	-0.409882	8	-0.133892	1	small nuclear ribonucleoprotein D1 polypeptide 16kDa (SNRPD1) pseudogene	44122153	44122512	-1	AL356653.1	processed_pseudogene
3	-0.374226	3	-0.374226	12	novel transcript	122501187	122501641	1	AC127002.1	lincRNA
1	-0.353846	11	-0.100051	1		9082696	9082879	1	RF00424	scaRNA
4	-0.349491	10	-0.112178	19	RNA, U6 small nuclear 611, pseudogene [Source:HGNC Symbol;Acc:HGNC:47574]	45047458	45047561	1	RNU6-611P	snRNA
4	-0.346048	15	-0.200904	22	ribosomal protein S25 (RPS25) pseudogene	43092167	43092524	1	AL022237.1	processed_pseudogene
16	-0.329911	0	0	7	MNX1 antisense RNA 1 (head to head) [Source:HGNC Symbol;Acc:HGNC:48954]	157010805	157016426	1	MNX1-AS1	lincRNA
1	-0.328014	5	-0.136529	14	T cell receptor alpha variable 35 [Source:HGNC Symbol;Acc:HGNC:12134]	22221896	22222475	1	TRAV35	TR_V_pseudogene
2	-0.327028	5	-0.137949	4	family with sequence similarity 192 member B, pseudogene [Source:HGNC Symbol;Acc:HGNC:37194]	152927446	152928207	1	FAM192BP	processed_pseudogene
2	-0.320724	3	-0.223268	4	small EDRK-rich factor 2 (SERF2) pseudogene	67638177	67638359	1	AC096720.1	processed_pseudogene
3	-0.314687	6	0.00754929	9	ribosomal protein SA pseudogene 76 [Source:HGNC Symbol;Acc:HGNC:51930]	125194649	125195821	-1	RPSAP76	processed_pseudogene
3	-0.311765	9	-0.227995	13	novel transcript, sense intronic to TNFSF13B	108267320	108267734	1	AL157762.1	sense_intronic
5	-0.290253	7	-0.112266	1	TNF alpha induced protein 8 like 2 [Source:HGNC Symbol;Acc:HGNC:26277]	151156649	151159749	1	TNFAIP8L2	protein_coding
11	-0.290095	0	0	2	odd-skipped related transcription factor 1 [Source:HGNC Symbol;Acc:HGNC:8111]	19351485	19358623	-1	OSR1	protein_coding
10	-0.285611	0	0	12	nuclear factor, erythroid 2 [Source:HGNC Symbol;Acc:HGNC:7780]	54292111	54301015	-1	NFE2	protein_coding
5	-0.284017	9	-0.209959	9	prothymosin alpha pseudogene 12 [Source:HGNC Symbol;Acc:HGNC:53982]	94347234	94347563	-1	PTMAP12	processed_pseudogene
3	-0.281241	3	-0.281241	1	chromosome 14 open reading frame 24 (C14orf24) pseudogene	167819898	167820248	-1	Z99943.2	unprocessed_pseudogene
7	-0.280685	0	0	1	UBXN10 antisense RNA 1 [Source:HGNC Symbol;Acc:HGNC:41141]	20184242	20186486	-1	UBXN10-AS1	antisense
9	-0.280502	0	0	3	zinc finger and BTB domain containing 47 [Source:HGNC Symbol;Acc:HGNC:26955]	42653697	42667580	1	ZBTB47	protein_coding
4	-0.277505	3	-0.0715104	9	novel transcript	124262876	124265809	1	AL162724.1	sense_intronic
4	-0.277307	4	-0.277307	19	novel transcript, antisense to ELAVL1	7959123	7960012	1	AC010336.6	antisense
3	-0.273537	0	0	15	beta-2-microglobulin [Source:HGNC Symbol;Acc:HGNC:914]	44711487	44718877	1	B2M	protein_coding
3	-0.272147	9	-0.114784	15		58760466	58760681	-1	RF00012	snoRNA
1	-0.271265	4	-0.127701	9	bolA family member 3 pseudogene 4 [Source:HGNC Symbol;Acc:HGNC:51443]	32926051	32926450	1	BOLA3P4	processed_pseudogene
46	-0.270052	0	0	9	NMDA receptor synaptonuclear signaling and neuronal migration factor [Source:HGNC Symbol;Acc:HGNC:29843]	137447573	137459334	-1	NSMF	protein_coding
2	-0.266306	5	-0.110688	20	piggyBac transposable element derived 4 pseudogene 2 [Source:HGNC Symbol;Acc:HGNC:44077]	44841925	44842539	-1	PGBD4P2	unprocessed_pseudogene
3	-0.265042	10	-0.0443438	7	ribosomal protein L6 pseudogene 21 [Source:HGNC Symbol;Acc:HGNC:35994]	14070535	14071380	-1	RPL6P21	processed_pseudogene
3	-0.263336	0	0	19	mast cell expressed membrane protein 1 [Source:HGNC Symbol;Acc:HGNC:27291]	7676628	7679826	1	MCEMP1	protein_coding
7	-0.259347	6	-0.262782	18	novel transcript	21240675	21241371	-1	AC022809.1	lincRNA
4	-0.253295	20	-0.00305764	17	long intergenic non-protein coding RNA 1970 [Source:HGNC Symbol;Acc:HGNC:52796]	82290046	82292814	-1	LINC01970	lincRNA
1	-0.252326	8	-0.157236	21	RNA, U6 small nuclear 696, pseudogene [Source:HGNC Symbol;Acc:HGNC:47659]	37045530	37045636	1	RNU6-696P	snRNA
2	-0.252162	4	-0.199733	7	TMSB4X pseudogene 3 [Source:HGNC Symbol;Acc:HGNC:38587]	29625870	29625983	1	TMSB4XP3	processed_pseudogene
9	-0.251831	7	-0.309791	19	novel transcript, antisense to TEAD2	49356152	49357769	1	AC010524.1	antisense
2	-0.251275	5	0.161401	7	EIF2A eukaryotic translation initiation factor 2A, 65kDa, pseudogene	150484061	150485135	-1	AC073111.2	processed_pseudogene
3	-0.248313	9	-0.121831	8	RNA, U6 small nuclear 1300, pseudogene [Source:HGNC Symbol;Acc:HGNC:48263]	74048677	74048784	1	RNU6-1300P	snRNA
3	-0.247744	13	0.005391	4	ribosomal protein S7 (RPS7) pseudogene	39713842	39714451	-1	AC108471.1	processed_pseudogene
4	-0.24546	2	-0.0501964	15	novel transcript	96342953	96345651	1	AC103746.1	lincRNA
2	-0.243012	5	-0.114353	4	NADH:ubiquinone oxidoreductase subunit S5 pseudogene 5 [Source:HGNC Symbol;Acc:HGNC:44043]	118400514	118400834	-1	NDUFS5P5	processed_pseudogene
1	-0.236842	8	-0.192203	20		43451159	43451260	-1	RF00019	misc_RNA
8	-0.234404	0	0	20	forkhead box A2 [Source:HGNC Symbol;Acc:HGNC:5022]	22581005	22585455	-1	FOXA2	protein_coding
1	-0.231183	5	0.120992	1	SERTAD4 antisense RNA 1 [Source:HGNC Symbol;Acc:HGNC:32019]	210231456	210234047	-1	SERTAD4-AS1	antisense
10	-0.230032	0	0	3	Ras association domain family member 1 [Source:HGNC Symbol;Acc:HGNC:9882]	50329782	50340980	-1	RASSF1	protein_coding
1	-0.229947	5	-0.103869	16	tec	2516658	2517999	1	AC093525.8	TEC
5	-0.22797	13	-0.0095552	6	cytochrome c, somatic pseudogene 55 [Source:HGNC Symbol;Acc:HGNC:21252]	34219439	34220066	1	CYCSP55	processed_pseudogene
15	-0.225796	5	0.0703508	19	syntaxin binding protein 2 [Source:HGNC Symbol;Acc:HGNC:11445]	7636881	7647873	1	STXBP2	protein_coding
4	-0.224269	5	-0.0142182	11	novel transcript	64646399	64659681	1	AP001092.1	antisense
4	-0.224048	8	-0.120615	7	even-skipped homeobox 1 [Source:HGNC Symbol;Acc:HGNC:3506]	27242700	27250493	1	EVX1	protein_coding
5	-0.223052	5	-0.325186	11	novel transcript	76657056	76663866	1	AP001189.1	antisense
4	-0.221194	0	0	14	novel transcript	71141125	71143253	-1	AC004817.3	lincRNA
12	-0.218932	25	-0.141495	5	leucine rich repeat containing 70 [Source:HGNC Symbol;Acc:HGNC:35155]	62578819	62581446	1	LRRC70	protein_coding
13	-0.218095	4	-0.00204669	14	novel transcript	76921840	76924649	-1	AF111169.2	lincRNA
13	-0.217061	2	-0.173417	17	Sp6 transcription factor [Source:HGNC Symbol;Acc:HGNC:14530]	47844908	47855874	-1	SP6	protein_coding
5	-0.214425	7	-0.176483	8	novel transcript	26440491	26442595	1	AC011726.3	sense_intronic
4	-0.214066	0	0	20	novel transcript	59352195	59357774	-1	AL035250.1	lincRNA
24	-0.21375	0	0	16	CKLF like MARVEL transmembrane domain containing 2 [Source:HGNC Symbol;Acc:HGNC:19173]	66579448	66588275	1	CMTM2	protein_coding
6	-0.213734	1	0.0159933	11	ras homolog family member G [Source:HGNC Symbol;Acc:HGNC:672]	3826978	3840959	-1	RHOG	protein_coding
6	-0.209306	0	0	10	novel transcript	628638	631255	1	AL358216.1	antisense
3	-0.208833	3	-0.0143607	13	novel transcript	102903339	102904000	1	AL137246.2	lincRNA
1	-0.208502	5	-0.325186	11	novel transcript	76654169	76656712	-1	AP001189.3	lincRNA
7	-0.205594	10	-0.0333553	6	novel transcript	116460739	116463692	-1	Z84488.1	antisense
7	-0.205594	2	0.00709303	6	calcium homeostasis modulator family member 6 [Source:HGNC Symbol;Acc:HGNC:33391]	116461370	116463771	1	CALHM6	protein_coding
6	-0.204373	5	-0.0864202	18	biorientation of chromosomes in cell division 1 like 2 [Source:HGNC Symbol;Acc:HGNC:28505]	57147087	57150410	1	BOD1L2	protein_coding
16	-0.204246	1	0.0879819	18	novel transcript, antisense to KLHL14	32769795	32774413	1	AC012123.1	antisense
11	-0.203038	1	-0.382143	19	histidine rich calcium binding protein [Source:HGNC Symbol;Acc:HGNC:5178]	49151198	49155396	-1	HRC	protein_coding
11	-0.202981	10	-0.0940344	2	novel transcript	197197991	197199273	1	AC013264.1	antisense
4	-0.202423	10	-0.030701	3	nucleosome assembly protein 1-like 5 (NAP1L5) pseudogene	172680714	172681224	1	AC007919.2	processed_pseudogene
4	-0.201047	4	-0.201047	9	prothymosin alpha pseudogene 11 [Source:HGNC Symbol;Acc:HGNC:53979]	96910076	96910405	1	PTMAP11	processed_pseudogene
63	-0.200595	0	0	20	novel transcript	22560553	22584261	-1	AL121722.1	protein_coding
62	-0.200359	12	0.0236744	20	long intergenic non-protein coding RNA 261 [Source:HGNC Symbol;Acc:HGNC:16189]	22547671	22578642	-1	LINC00261	lincRNA
4	-0.199198	9	-0.0817923	18	novel transcript, antisense ZNF519	14104542	14105226	1	AC006557.3	antisense
6	-0.198036	0	0	1	long intergenic non-protein coding RNA 1736 [Source:HGNC Symbol;Acc:HGNC:52524]	230002730	230007162	1	LINC01736	lincRNA
6	-0.197854	0	0	5	novel transcript	132419416	132426714	-1	AC116366.2	antisense
5	-0.196083	0	0	19	nuclear transport factor 2, pseudogene	55119250	55120383	-1	AC010327.2	processed_pseudogene
4	-0.19565	9	-0.054433	2	non-POU domain containing, octamer-binding pseudogene 2 [Source:HGNC Symbol;Acc:HGNC:42032]	60936819	60938049	-1	NONOP2	processed_pseudogene
3	-0.195201	5	0.104742	3	cysteine and serine rich nuclear protein 1 [Source:HGNC Symbol;Acc:HGNC:14300]	39141855	39154562	-1	CSRNP1	protein_coding
1	-0.195122	5	0.104898	17	microRNA 548at [Source:HGNC Symbol;Acc:HGNC:43517]	42494773	42494830	1	MIR548AT	miRNA
4	-0.194123	0	0	1	renin (REN) pseudogene	115471941	115476027	1	AL512638.1	unprocessed_pseudogene
7	-0.193116	1	0.0225019	17	HIC ZBTB transcriptional repressor 1 [Source:HGNC Symbol;Acc:HGNC:4909]	2054154	2063241	1	HIC1	protein_coding
4	-0.192711	0	0	2	transcription elongation factor B (SIII), polypeptide 3 (110kDa, elongin A) (TCEB3) pseudogene	123695302	123697396	1	AC092646.2	processed_pseudogene
3	-0.191939	0	0	11	novel transcript	327171	330122	1	AC136475.5	lincRNA
1	-0.191659	4	0.109635	21	novel transcript, antisense to SOD1	31666728	31667247	-1	AP000254.1	antisense
8	-0.191658	4	0.0284314	14	somatostatin receptor 1 [Source:HGNC Symbol;Acc:HGNC:11330]	38207904	38213067	1	SSTR1	protein_coding
15	-0.191453	0	0	1	novel transcript, antisense PRKCZ	2141084	2145279	-1	AL590822.2	antisense
5	-0.191061	4	0.0271137	3	carbohydrate sulfotransferase 2 [Source:HGNC Symbol;Acc:HGNC:1970]	143119771	143124014	1	CHST2	protein_coding
6	-0.189973	4	0.00136421	2	novel transcript, antisense to DGKD	233351132	233353416	-1	AC013726.1	antisense
6	-0.187493	5	-0.226969	14	novel transcript	99262948	99264735	1	AL109767.1	antisense
6	-0.185933	7	-0.207805	10	novel transcript	11168922	11171376	-1	AL136320.1	antisense
4	-0.18408	8	-0.057283	11	mortality factor 4 like 1 pseudogene 3 [Source:HGNC Symbol;Acc:HGNC:20402]	14673606	14674555	-1	MORF4L1P3	processed_pseudogene
5	-0.183408	16	-0.0309659	22	novel transcript	50542305	50542906	-1	U62317.1	lincRNA
3	-0.182962	4	-0.109782	14	nucleophosmin (nucleolar phosphoprotein B23, numatrin) (NPM1) pseudogene	101843394	101844122	-1	AL137779.3	processed_pseudogene
7	-0.182266	4	0.00888974	19	novel transcript, sense intronic to AKT2	40273489	40275479	-1	AC118344.1	sense_intronic
23	-0.179076	30	-0.157183	22	F-box and WD repeat domain containing 4 pseudogene 1 [Source:HGNC Symbol;Acc:HGNC:13609]	23262767	23265005	1	FBXW4P1	processed_pseudogene
5	-0.17898	1	0.0298939	16	ring finger protein 166 [Source:HGNC Symbol;Acc:HGNC:28856]	88696495	88706421	-1	RNF166	protein_coding
8	-0.17891	8	-0.198254	18	novel transcript, antisense to C18orf56	650229	652843	1	AP001178.3	antisense
5	-0.178635	0	0	4	novel transcript	173509633	173511764	1	AC093849.2	lincRNA
7	-0.178576	0	0	1	novel transcript	2049203	2050070	-1	AL391845.1	antisense
5	-0.177626	0	0	19	novel transcript, sense intronic to ARID3A	956485	958149	1	AC005391.1	sense_intronic
3	-0.176942	7	-0.151144	2	TEC	176189919	176192538	-1	AC009336.3	TEC
10	-0.176403	3	0.0817184	3	G protein-coupled receptor 27 [Source:HGNC Symbol;Acc:HGNC:4482]	71754050	71756496	1	GPR27	protein_coding
5	-0.175963	2	0.0128205	8	novel transcript	59119040	59121346	1	AC090152.1	antisense
9	-0.175861	5	-0.207747	11	novel transcript	95698086	95700623	1	AP000820.1	lincRNA
1	-0.175758	4	0.137139	1	DnaJ (Hsp40) homolog, subfamily C, member 7 (DNAJC7) pseudogene	63359823	63361179	-1	AL049636.1	processed_pseudogene
1	-0.175645	8	-0.268594	15	C2 calcium dependent domain containing 4B [Source:HGNC Symbol;Acc:HGNC:33628]	62163535	62165285	-1	C2CD4B	protein_coding
4	-0.175221	4	0.11247	5	ribosomal protein SA pseudogene 71 [Source:HGNC Symbol;Acc:HGNC:51924]	171365595	171367693	1	RPSAP71	processed_pseudogene
4	-0.173849	0	0	12	novel transcript	51848223	51852729	1	AC068987.1	lincRNA
10	-0.173798	2	0.0159737	22	LARGE intronic transcript 1 [Source:HGNC Symbol;Acc:HGNC:41357]	33723832	33724912	-1	LARGE-IT1	sense_intronic
27	-0.172982	0	0	7	sonic hedgehog signaling molecule [Source:HGNC Symbol;Acc:HGNC:10848]	155799980	155812463	-1	SHH	protein_coding
3	-0.172744	0	0	11	membrane frizzled-related protein [Source:HGNC Symbol;Acc:HGNC:18121]	119338942	119346705	-1	MFRP	protein_coding
10	-0.17271	2	-0.248262	17	homeobox B2 [Source:HGNC Symbol;Acc:HGNC:5113]	48540894	48544989	-1	HOXB2	protein_coding
24	-0.171735	7	-0.205959	17	HOXB cluster antisense RNA 1 [Source:HGNC Symbol;Acc:HGNC:43744]	48543551	48551250	1	HOXB-AS1	antisense
10	-0.171651	10	-0.00922456	2	AT hook containing transcription factor 1 (AHCTF1) pseudogene	161500885	161507705	-1	AC009487.2	processed_pseudogene
10	-0.171539	8	-0.0767813	2	homeobox D11 [Source:HGNC Symbol;Acc:HGNC:5134]	176104216	176109754	1	HOXD11	protein_coding
11	-0.170498	2	0.00209721	1	chromosome 1 open reading frame 53 [Source:HGNC Symbol;Acc:HGNC:30003]	197902630	197907367	1	C1orf53	protein_coding
8	-0.170051	4	0.0563276	11	integrin linked kinase [Source:HGNC Symbol;Acc:HGNC:6040]	6603708	6610874	1	ILK	protein_coding
10	-0.169006	6	-0.274572	9	novel transcript	267966	273002	-1	AL158832.1	antisense
5	-0.168869	0	0	2	novel transcript, antisense to MYO7B	127625997	127626848	-1	AC010976.2	antisense
9	-0.167494	6	-0.167694	17	novel transcript	48733091	48733888	1	AC091179.1	lincRNA
4	-0.167138	4	-0.167138	3	MT-ND4 pseudogene 17 [Source:HGNC Symbol;Acc:HGNC:42204]	166160021	166160370	-1	MTND4P17	processed_pseudogene
5	-0.166995	8	-0.21254	16	novel transcript, antisense to ANKRD11	89296128	89298317	1	AC137932.1	antisense
1	-0.166667	3	-0.103818	12	novel transcript	124529722	124530228	-1	AC073592.7	TEC
7	-0.166111	5	0.016083	1	diencephalon/mesencephalon homeobox 1 [Source:HGNC Symbol;Acc:HGNC:19026]	46506996	46514226	1	DMBX1	protein_coding
10	-0.165034	3	0.0270685	16	nucleolar protein 3 [Source:NCBI gene;Acc:8996]	67170154	67175735	1	AC074143.1	protein_coding
4	-0.165011	4	-0.203877	2	novel transcript	105324210	105330529	1	AC012360.1	lincRNA
73	-0.162937	7	-0.294172	4	paired like homeodomain 2 [Source:HGNC Symbol;Acc:HGNC:9005]	110617423	110642123	-1	PITX2	protein_coding
5	-0.162708	5	-0.162708	19	novel transcript, antisense to MYH14	50310022	50310539	-1	AC008655.1	antisense
24	-0.160512	13	-0.0556707	13	novel transcript, sense intronic to TMCO3	113527260	113530621	1	AL442125.1	sense_intronic
4	-0.160386	2	0.0729365	20	long intergenic non-protein coding RNA 656 [Source:HGNC Symbol;Acc:HGNC:27304]	23125068	23132621	-1	LINC00656	lincRNA
3	-0.16001	0	0	1	novel transcript, antisense KIF21B	201023949	201028792	1	AL358473.1	antisense
5	-0.15704	0	0	2	G protein-coupled receptor 17 [Source:HGNC Symbol;Acc:HGNC:4471]	127645864	127652639	1	GPR17	protein_coding
13	-0.156895	2	-0.0947557	13	G protein-coupled receptor 18 [Source:HGNC Symbol;Acc:HGNC:4472]	99254714	99261744	-1	GPR18	protein_coding
5	-0.156668	0	0	4	coiled-coil domain containing 96 [Source:HGNC Symbol;Acc:HGNC:26900]	7040849	7042939	-1	CCDC96	protein_coding
3	-0.155269	6	-0.0483872	1	translational machinery associated 7 homolog (S. cerevisiae) (TMA7) pseudogene	52920422	52920596	1	AC099677.1	processed_pseudogene
4	-0.154999	0	0	11	single Ig and TIR domain containing [Source:HGNC Symbol;Acc:HGNC:30575]	405716	417455	-1	SIGIRR	protein_coding
3	-0.154472	0	0	21	trefoil factor 1 [Source:HGNC Symbol;Acc:HGNC:11755]	42362282	42366535	-1	TFF1	protein_coding
1	-0.1528	8	-0.189661	12	HOXC cluster antisense RNA 2 [Source:HGNC Symbol;Acc:HGNC:43750]	53993810	53996785	-1	HOXC-AS2	processed_transcript
9	-0.151509	9	-0.0531616	13	pancreatic and duodenal homeobox 1 [Source:HGNC Symbol;Acc:HGNC:6107]	27920000	27926313	1	PDX1	protein_coding
4	-0.150912	0	0	2	ribosomal protein L23a pseudogene 7 [Source:HGNC Symbol;Acc:HGNC:17336]	113610502	113627090	-1	RPL23AP7	transcribed_processed_pseudogene
4	-0.150389	1	-0.0492424	3	glycoprotein V platelet [Source:HGNC Symbol;Acc:HGNC:4443]	194394821	194398354	-1	GP5	protein_coding
9	-0.150088	0	0	1	SLAM family member 8 [Source:HGNC Symbol;Acc:HGNC:21391]	159826811	159837492	1	SLAMF8	protein_coding
6	-0.149365	2	-0.0766572	11	novel transcript	61539516	61542259	-1	AP003559.1	lincRNA
4	-0.148226	9	-0.139492	5	RNA, U6 small nuclear 378, pseudogene [Source:HGNC Symbol;Acc:HGNC:47341]	32309662	32309768	1	RNU6-378P	snRNA
6	-0.147523	4	0.033873	12	CLEC12A antisense RNA 1 [Source:HGNC Symbol;Acc:HGNC:53407]	9948137	9953336	-1	CLEC12A-AS1	lincRNA
16	-0.146219	13	0.0352052	19	translocase of outer mitochondrial membrane 40 [Source:NCBI gene;Acc:10452]	44890569	44903689	1	AC011481.1	protein_coding
5	-0.145002	3	0.111885	2	WAS protein family homolog 2, pseudogene [Source:HGNC Symbol;Acc:HGNC:33145]	113588550	113599043	1	WASH2P	transcribed_unprocessed_pseudogene
3	-0.144567	2	-0.238518	10	novel transcript	121736303	121739730	1	AC025947.1	antisense
9	-0.143876	5	-0.0438214	22	novel transcript	50541108	50543011	1	U62317.4	lincRNA
15	-0.143809	0	0	17	N-sulfoglucosamine sulfohydrolase [Source:HGNC Symbol;Acc:HGNC:10818]	80206716	80220923	-1	SGSH	protein_coding
6	-0.143772	4	-0.230835	11	apelin receptor [Source:HGNC Symbol;Acc:HGNC:339]	57233577	57237314	-1	APLNR	protein_coding
8	-0.142739	1	0.00245881	4	novel transcript	105137280	105140619	-1	AC004069.1	lincRNA
11	-0.142418	18	-0.066089	15	ribosomal protein L21 (RPL21) pseudogene	64631109	64631914	-1	AC090543.1	processed_pseudogene
4	-0.141192	0	0	9	adenylate kinase 1 [Source:HGNC Symbol;Acc:HGNC:361]	127866486	127877675	-1	AK1	protein_coding
6	-0.140929	4	0.054911	19	lysophosphatidic acid receptor 2 [Source:HGNC Symbol;Acc:HGNC:3168]	19623655	19628930	-1	LPAR2	protein_coding
3	-0.13955	7	-0.000211305	6	TEC	166388136	166389920	1	AL022069.2	TEC
6	-0.139329	10	0.0263667	9	septin 7 pseudogene 7 [Source:HGNC Symbol;Acc:HGNC:38043]	98606833	98608133	1	SEPT7P7	processed_pseudogene
3	-0.138874	0	0	2	novel transcript	97281904	97291780	1	AC159540.2	lincRNA
19	-0.138638	10	-0.216084	19	calreticulin [Source:HGNC Symbol;Acc:HGNC:1455]	12938578	12944489	1	CALR	protein_coding
3	-0.138474	10	-0.00759088	6	olfactory receptor family 2 subfamily B member 2 [Source:HGNC Symbol;Acc:HGNC:13966]	27911185	27912396	-1	OR2B2	protein_coding
3	-0.138002	3	-0.138002	11	ribosomal L24 domain containing 1 (RSL24D1) pseudogene	74485580	74486051	-1	AP001372.4	processed_pseudogene
5	-0.137999	6	0.139353	6	IGF-II mRNA-binding protein 3 (KOC1) pseudogene	166701094	166702839	-1	AL023775.1	processed_pseudogene
28	-0.137999	9	-0.216441	10	serglycin [Source:HGNC Symbol;Acc:HGNC:9361]	69088103	69104805	1	SRGN	protein_coding
17	-0.137957	1	0	5	msh homeobox 2 [Source:HGNC Symbol;Acc:HGNC:7392]	174724582	174730896	1	MSX2	protein_coding
4	-0.137372	3	-0.00751561	11	protein tyrosine phosphatase, mitochondrial 1 [Source:HGNC Symbol;Acc:HGNC:26965]	47565430	47573461	1	PTPMT1	protein_coding
10	-0.136827	5	-0.190485	1	novel transcript	156646507	156661424	-1	AL590666.2	antisense
16	-0.13666	11	0.0516074	16	novel transcript, intronic to CLCN7	1467673	1472684	-1	AL031600.2	sense_intronic
25	-0.136465	7	0.00687999	9	family with sequence similarity 201 member A [Source:HGNC Symbol;Acc:HGNC:27239]	38620474	38624990	1	FAM201A	antisense
13	-0.136154	4	-0.149896	11	TEC	85852557	85854943	-1	AP000974.1	TEC
3	-0.135174	2	0.0495908	6	TEC	132130252	132131795	-1	AL021408.2	TEC
28	-0.135077	13	-0.188082	17	ecotropic viral integration site 2A [Source:HGNC Symbol;Acc:HGNC:3499]	31317560	31321884	-1	EVI2A	protein_coding
3	-0.135072	2	-0.0166605	14	T cell receptor alpha variable 8-5 (pseudogene) [Source:HGNC Symbol;Acc:HGNC:12150]	21903077	21904598	1	TRAV8-5	TR_V_pseudogene
3	-0.13507	11	-0.107438	8		122671291	122671394	1	RF01210	snoRNA
20	-0.134404	0	0	16	novel transcript	85924984	85948824	1	AC092723.5	lincRNA
6	-0.134374	0	0	12	homeobox C10 [Source:HGNC Symbol;Acc:HGNC:5122]	53985065	53990279	1	HOXC10	protein_coding
12	-0.134359	0	0	11	G protein-coupled receptor kinase 2 [Source:HGNC Symbol;Acc:HGNC:289]	67266473	67286556	1	GRK2	protein_coding
3	-0.134105	1	0.0434238	17	olfactory receptor family 1 subfamily D member 4 (gene/pseudogene) [Source:HGNC Symbol;Acc:HGNC:8185]	3235703	3241614	1	OR1D4	transcribed_unprocessed_pseudogene
16	-0.134048	2	-0.0357143	19	CARD8 antisense RNA 1 [Source:HGNC Symbol;Acc:HGNC:51408]	48255675	48258199	1	CARD8-AS1	antisense
6	-0.133962	7	-0.116264	1	novel transcript, intronic to MACF1	39206512	39206957	1	AL356055.1	sense_intronic
1	-0.133929	4	-0.100539	12	novel transcript, antisense to CACNA1C	2332861	2335702	-1	AC005293.1	antisense
4	-0.133188	0	0	16	tubulin epsilon and delta complex 2 [Source:HGNC Symbol;Acc:HGNC:25849]	2460086	2464963	1	TEDC2	protein_coding
3	-0.132626	0	0	9	keratin 18 pseudogene 13 [Source:HGNC Symbol;Acc:HGNC:6432]	97698922	97700734	1	KRT18P13	processed_pseudogene
7	-0.132528	0	0	8	long intergenic non-protein coding RNA 1298 [Source:HGNC Symbol;Acc:HGNC:32292]	95207007	95216374	-1	LINC01298	lincRNA
14	-0.131604	9	-0.0533752	5	chromosome 4 open reading frame 27 (C4orf27) pseudogene	180085717	180087038	-1	AC122713.1	processed_pseudogene
5	-0.13155	4	-0.029549	17	solute carrier family 2 member 4 [Source:HGNC Symbol;Acc:HGNC:11009]	7281667	7288257	1	SLC2A4	protein_coding
3	-0.131211	5	-0.0268886	9	high mobility group box 1 pseudogene 37 [Source:HGNC Symbol;Acc:HGNC:39184]	121519816	121520424	-1	HMGB1P37	processed_pseudogene
22	-0.131032	4	-0.0791595	7	G protein subunit gamma 11 [Source:HGNC Symbol;Acc:HGNC:4403]	93921699	93928610	1	GNG11	protein_coding
2	-0.130935	10	-0.289982	16	RNA, U6 small nuclear 1262, pseudogene [Source:HGNC Symbol;Acc:HGNC:48225]	68284223	68284318	-1	RNU6-1262P	snRNA
16	-0.130336	2	0.0367623	11	novel transcript, antisense to DGAT2	75758455	75768647	-1	AP001922.1	antisense
2	-0.130126	5	0.109363	3	methyltransferase like 5 (METTL5) pseudogene	126624792	126626061	1	AC024558.1	processed_pseudogene
2	-0.130057	5	0.111821	12	novel transcript, antisense to PLBD1	14530151	14533229	1	AC008114.1	antisense
3	-0.130013	1	0.0233603	17	fibroblast growth factor 11 [Source:HGNC Symbol;Acc:HGNC:3667]	7438273	7444937	1	FGF11	protein_coding
1	-0.12963	11	-0.124554	17		64390158	64390263	-1	RF00019	misc_RNA
6	-0.129463	14	-0.0359417	4	TEC	37866561	37867091	-1	AC021106.3	TEC
1	-0.129412	8	-0.147984	17	RNA, U6 small nuclear 990, pseudogene [Source:HGNC Symbol;Acc:HGNC:47953]	30360463	30360566	1	RNU6-990P	snRNA
19	-0.127567	0	0	19	syntaxin 10 [Source:HGNC Symbol;Acc:HGNC:11428]	13144058	13150383	-1	STX10	protein_coding
5	-0.127305	0	0	17	ephrin B3 [Source:HGNC Symbol;Acc:HGNC:3228]	7705202	7711372	1	EFNB3	protein_coding
10	-0.127035	1	0.0166667	7	zyxin [Source:HGNC Symbol;Acc:HGNC:13200]	143381295	143391111	1	ZYX	protein_coding
3	-0.126937	0	0	11	OPCML intronic transcript 1 [Source:HGNC Symbol;Acc:HGNC:41366]	133360029	133366080	-1	OPCML-IT1	sense_intronic
8	-0.126537	0	0	2	frizzled class receptor 7 [Source:HGNC Symbol;Acc:HGNC:4045]	202034587	202038445	1	FZD7	protein_coding
20	-0.126111	4	0.0040334	19	novel transcript, antisense to DNASE2	12880969	12884088	1	AC020934.2	antisense
5	-0.126094	5	-0.126094	1	novel transcript	148011799	148012228	1	AC239803.2	lincRNA
6	-0.125815	2	0.157434	6	TEC	107697299	107700218	-1	AL096816.1	TEC
36	-0.12555	1	0.0492063	7	speedy/RINGO cell cycle regulator family member E3 [Source:HGNC Symbol;Acc:HGNC:35462]	100307702	100322196	1	SPDYE3	protein_coding
12	-0.125518	8	0.0341962	1	novel transcript	151701026	151708386	1	AL589765.1	antisense
4	-0.12551	11	-0.102402	20	novel transcript	5045761	5046276	-1	AL121890.3	lincRNA
17	-0.125182	1	-0.255521	2	N-acetylglucosamine kinase [Source:HGNC Symbol;Acc:HGNC:17174]	71064344	71079808	1	NAGK	protein_coding
5	-0.124939	4	0.020084	1	pseudogene similar to part of SUMO-1 activating enzyme subunit 2 (UBA2)	87044935	87045871	-1	AC093155.2	processed_pseudogene
20	-0.124834	0	0	1	protein tyrosine phosphatase, non-receptor type 7 [Source:HGNC Symbol;Acc:HGNC:9659]	202147013	202161588	-1	PTPN7	protein_coding
3	-0.124687	3	0.0121085	17	GABA type A receptor-associated protein [Source:HGNC Symbol;Acc:HGNC:4067]	7240008	7242449	-1	GABARAP	protein_coding
6	-0.124615	26	0.0210187	5	microRNA 4804 [Source:HGNC Symbol;Acc:HGNC:41720]	72878591	72878663	1	MIR4804	miRNA
5	-0.124379	9	-0.0362997	2	GTF2I repeat domain containing 2(GTF2IRD2) pseudogene	231493708	231495299	-1	AC017104.4	processed_pseudogene
5	-0.124318	7	0.173474	2	novel transcript	173968351	173969418	1	AC016737.1	lincRNA
6	-0.123953	0	0	2	glypican 1 [Source:HGNC Symbol;Acc:HGNC:4449]	240435663	240468076	1	GPC1	protein_coding
6	-0.123953	0	0	2	uncharacterized LOC100130449 [Source:NCBI gene;Acc:100130449]	240449315	240456714	-1	AC110619.1	processed_transcript
12	-0.123706	11	-0.0922386	2	MEIS1 antisense RNA 2 [Source:HGNC Symbol;Acc:HGNC:40370]	66439088	66441836	-1	MEIS1-AS2	antisense
3	-0.123277	4	0.0120215	1	hydroxypyruvate isomerase (putative) [Source:HGNC Symbol;Acc:HGNC:26948]	43451003	43453989	-1	HYI	protein_coding
6	-0.123005	3	-0.0415393	11	novel transcript	47513605	47514889	-1	AC090559.2	sense_intronic
5	-0.122907	4	-0.0149195	17	novel transcript, sense intronic RNF135	30971652	30973312	1	AC138207.4	sense_intronic
4	-0.122873	10	-0.139377	7	novel transcript	27239243	27241228	-1	AC004080.1	lincRNA
3	-0.122846	2	-0.240693	16	proline rich 14 [Source:HGNC Symbol;Acc:HGNC:28458]	30650717	30656440	1	PRR14	protein_coding
4	-0.121975	1	0.0258103	7	RNA polymerase II subunit J4, pseudogene [Source:HGNC Symbol;Acc:HGNC:28195]	44013562	44019170	-1	POLR2J4	transcribed_unprocessed_pseudogene
7	-0.121415	11	-0.102992	5	novel transcript	140200163	140203187	1	AC011379.1	sense_intronic
15	-0.121104	0	0	19	cytochrome P450 family 2 subfamily F member 2, pseudogene [Source:HGNC Symbol;Acc:HGNC:18851]	40818414	40826772	-1	CYP2F2P	transcribed_processed_pseudogene
3	-0.12109	2	0.165284	20	novel transcript	61434625	61437547	-1	AL160412.1	lincRNA
5	-0.12087	10	0.04199	13	NDFIP2 antisense RNA 1 [Source:HGNC Symbol;Acc:HGNC:40844]	79477364	79481231	-1	NDFIP2-AS1	antisense
3	-0.120764	4	-0.0700374	3	nucleosome assembly protein 1 like 1 pseudogene 3 [Source:HGNC Symbol;Acc:HGNC:38007]	120805866	120806745	1	NAP1L1P3	processed_pseudogene
3	-0.120676	0	0	3	prickle homolog 1 (Drosophila) (PRICKLE1) pseudogene	183613620	183616742	1	AC068769.1	processed_pseudogene
14	-0.120631	10	-0.118191	12	novel transcript	120389546	120395994	1	AC003982.1	lincRNA
8	-0.120615	0	0	7	EVX1 antisense RNA [Source:HGNC Symbol;Acc:HGNC:40223]	27241429	27247229	-1	EVX1-AS	antisense
6	-0.12025	9	-0.0977571	10	high mobility group nucleosome binding domain 1 pseudogene 20 [Source:HGNC Symbol;Acc:HGNC:39364]	19489101	19489400	1	HMGN1P20	processed_pseudogene
18	-0.119953	4	0.0253674	7	frizzled class receptor 1 [Source:HGNC Symbol;Acc:HGNC:4038]	91264364	91271326	1	FZD1	protein_coding
3	-0.119544	4	-0.0393717	10	pentatricopeptide repeat domain 2 pseudogene 2 [Source:HGNC Symbol;Acc:HGNC:45168]	88876450	88877544	1	PTCD2P2	processed_pseudogene
3	-0.119408	5	-0.05042	2	high mobility group box 1 pseudogene 27 [Source:HGNC Symbol;Acc:HGNC:39118]	191174233	191174835	1	HMGB1P27	processed_pseudogene
3	-0.119341	4	-0.0499222	18	novel transcript	24402153	24402714	1	AC023983.2	lincRNA
32	-0.119236	7	0.00599183	17	ecotropic viral integration site 2B [Source:HGNC Symbol;Acc:HGNC:3500]	31303770	31314105	-1	EVI2B	protein_coding
7	-0.119148	6	-0.119981	6	novel transcript, antisense to DSP	7540451	7541338	-1	AL031058.1	antisense
4	-0.118888	0	0	19	proprotein convertase subtilisin/kexin type 4 [Source:HGNC Symbol;Acc:HGNC:8746]	1481428	1490752	-1	PCSK4	protein_coding
2	-0.11871	4	0.122987	8	TEC	17498737	17499157	1	AP006248.5	TEC
11	-0.118666	18	0.00284751	5	forkhead box D1 [Source:HGNC Symbol;Acc:HGNC:3802]	73444827	73448777	-1	FOXD1	protein_coding
7	-0.118562	0	0	5	novel transcript, antisense to H2AFY	135399280	135401296	1	AC026691.1	antisense
25	-0.118557	8	0.0667279	19	cold inducible RNA binding protein [Source:HGNC Symbol;Acc:HGNC:1982]	1259384	1274880	1	CIRBP	protein_coding
25	-0.118435	7	-0.0118648	19	required for excision 1-B domain containing [Source:HGNC Symbol;Acc:HGNC:26098]	18588685	18592336	1	REX1BD	protein_coding
6	-0.118115	2	-0.115705	16	novel transcript, sense intronic to CFDP1	75379818	75381260	-1	AC009054.2	sense_intronic
3	-0.117906	9	-0.0800177	10		110642678	110642785	-1	RF00019	misc_RNA
3	-0.117708	3	0.0984995	19	sialic acid binding Ig like lectin 18, pseudogene [Source:HGNC Symbol;Acc:HGNC:15491]	51119987	51122965	1	SIGLEC18P	unprocessed_pseudogene
1	-0.116667	4	0.441428	3	glycerate kinase [Source:HGNC Symbol;Acc:HGNC:24247]	52287089	52295257	1	GLYCTK	protein_coding
7	-0.116259	0	0	11	frizzled class receptor 4 [Source:HGNC Symbol;Acc:HGNC:4042]	86945679	86955395	-1	FZD4	protein_coding
10	-0.115893	4	0.00672452	10	N-deacetylase and N-sulfotransferase 2 [Source:HGNC Symbol;Acc:HGNC:7681]	73801911	73811798	-1	NDST2	protein_coding
10	-0.115893	4	0.00672452	10	novel transcript	73796514	73811651	-1	AC022400.7	protein_coding
4	-0.115851	7	-0.0254998	1	NADH:ubiquinone oxidoreductase subunit S5 pseudogene 3 [Source:HGNC Symbol;Acc:HGNC:44041]	52709122	52709442	1	NDUFS5P3	processed_pseudogene
17	-0.115598	5	0.0283987	9	doublesex and mab-3 related transcription factor 2 [Source:HGNC Symbol;Acc:HGNC:2935]	1049858	1057552	1	DMRT2	protein_coding
7	-0.115463	16	-0.0190371	20	GATA binding protein 5 [Source:HGNC Symbol;Acc:HGNC:15802]	62463497	62475995	-1	GATA5	protein_coding
7	-0.115334	0	0	18	novel transcript, antisense C18orf1	13362203	13366243	-1	AP002439.1	antisense
3	-0.115167	4	0.0120562	14	olfactory receptor family 4 subfamily U member 1 pseudogene [Source:HGNC Symbol;Acc:HGNC:15361]	20043916	20044827	1	OR4U1P	unprocessed_pseudogene
3	-0.115067	6	-0.0720424	15	high mobility group box 1 pseudogene 33 [Source:HGNC Symbol;Acc:HGNC:39124]	56323193	56323719	1	HMGB1P33	processed_pseudogene
6	-0.114663	1	0.0403426	7	novel transcript	44004046	44007866	-1	AC004951.1	lincRNA
7	-0.114587	4	-0.216105	12	HOXC cluster antisense RNA 3 [Source:HGNC Symbol;Acc:HGNC:43751]	53981509	53985519	-1	HOXC-AS3	processed_transcript
30	-0.114206	0	0	8	thioesterase superfamily member 6 [Source:HGNC Symbol;Acc:HGNC:29656]	142727223	142736927	1	THEM6	protein_coding
5	-0.114161	4	-0.0178272	16	novel transcript	8526549	8532013	-1	AC074052.2	lincRNA
16	-0.113919	6	0.0523567	1	brevican [Source:HGNC Symbol;Acc:HGNC:23059]	156641390	156659532	1	BCAN	protein_coding
9	-0.113658	4	0.0103404	1	ribosomal protein S7 (RPS7) pseudogene	1671990	1674397	1	AL691432.1	transcribed_processed_pseudogene
3	-0.113436	2	0.0364719	12	novel transcript	22395088	22398075	-1	AC087318.1	lincRNA
9	-0.113303	5	-0.085795	10	novel transcript, sense intronic to PTEN	87878692	87880427	1	AC063965.1	sense_intronic
3	-0.112953	0	0	16	novel transcript	68367325	68370262	-1	AC099521.2	TEC
4	-0.112591	0	0	16	novel transcript	66549280	66551189	1	AC010542.4	lincRNA
4	-0.112417	12	-0.0806092	18	microRNA 8078 [Source:HGNC Symbol;Acc:HGNC:50102]	112256	112339	-1	MIR8078	miRNA
32	-0.112051	4	0.126572	6	T cell activation RhoGTPase activating protein [Source:HGNC Symbol;Acc:HGNC:15669]	159034468	159045152	-1	TAGAP	protein_coding
3	-0.111853	16	-0.00321014	12	olfactory receptor family 6 subfamily C member 68 [Source:HGNC Symbol;Acc:HGNC:31297]	55492378	55493316	1	OR6C68	protein_coding
3	-0.111553	0	0	3	zinc finger MYND-type containing 10 [Source:HGNC Symbol;Acc:HGNC:19412]	50341110	50345732	-1	ZMYND10	protein_coding
3	-0.111553	0	0	3	ZMYND10 antisense RNA 1 [Source:HGNC Symbol;Acc:HGNC:40890]	50341106	50345697	1	ZMYND10-AS1	antisense
3	-0.111354	0	0	19	novel transcript	35901561	35903855	-1	AD000864.2	TEC
15	-0.11106	9	-0.167245	11	novel transcript	134032272	134046849	1	AP000911.1	lincRNA
6	-0.110796	0	0	17	mediator complex subunit 11 [Source:HGNC Symbol;Acc:HGNC:32687]	4731428	4733607	1	MED11	protein_coding
3	-0.110628	4	0.0169755	18	novel transcript	78925064	78927441	-1	AC091027.1	lincRNA
4	-0.110316	0	0	19	novel transcript, antisense to BSG	567210	572228	-1	AC009005.1	antisense
5	-0.110246	0	0	16	stannin [Source:HGNC Symbol;Acc:HGNC:11149]	11668455	11679152	1	SNN	protein_coding
3	-0.109866	12	0.00285744	3	PET100 homolog (PET100) pseudogene	186596976	186597200	1	AC068631.3	processed_pseudogene
3	-0.109794	2	-0.0239182	2	ribosomal protein S6 (RPS6) pseudogene	101509530	101510222	-1	AC092570.3	processed_pseudogene
6	-0.109728	4	0.0144104	4	high mobility group box 2 [Source:HGNC Symbol;Acc:HGNC:5000]	173331695	173335125	-1	HMGB2	protein_coding
4	-0.109555	4	0.0405599	6	novel transcript	78604467	78606036	-1	AL121718.1	lincRNA
19	-0.109205	2	-0.212879	13	uncharacterized LOC102724474 [Source:NCBI gene;Acc:102724474]	113149432	113154002	-1	AL137002.2	antisense
3	-0.108739	4	-0.0249454	5	Vacuolar protein sorting-associated protein 37A (VPS37A) pseudogene	154493576	154494743	1	AC026688.1	processed_pseudogene
6	-0.108612	3	-0.0705982	11	heat shock protein family B (small) member 2 [Source:HGNC Symbol;Acc:HGNC:5247]	111912734	111914093	1	HSPB2	protein_coding
4	-0.108356	3	-0.00895684	15	novel transcript	30487963	30490313	1	AC127502.2	sense_intronic
6	-0.107681	5	-0.0416995	2	novel transcript, antisense to NFE2L2	177306373	177310572	1	AC019080.4	antisense
4	-0.107648	0	0	19	chromosome 19 open reading frame 71 [Source:HGNC Symbol;Acc:HGNC:34496]	3539154	3544030	1	C19orf71	protein_coding
7	-0.107277	11	-0.0655003	11	novel transcript, sense overlapping LSP1	1864177	1866667	1	AC051649.1	sense_overlapping
8	-0.107088	2	-0.0403881	17	flotillin 2 [Source:HGNC Symbol;Acc:HGNC:3758]	28879335	28897733	-1	FLOT2	protein_coding
27	-0.10708	0	0	2	homeobox D8 [Source:HGNC Symbol;Acc:HGNC:5139]	176129694	176132695	1	HOXD8	protein_coding
4	-0.107037	2	-0.159357	19	SWIM-type zinc finger 7 associated protein 1 [Source:HGNC Symbol;Acc:HGNC:26638]	11374685	11376951	1	SWSAP1	protein_coding
11	-0.106559	1	-0.11195	22	phosphoinositide-3-kinase interacting protein 1 [Source:HGNC Symbol;Acc:HGNC:24942]	31281593	31292534	-1	PIK3IP1	protein_coding
6	-0.106154	6	0.0186854	2	novel transcript	74919555	74924846	-1	AC104135.1	lincRNA
14	-0.105984	10	-0.0354047	5	novel transcript	50965687	50967008	-1	AC008808.2	lincRNA
8	-0.105834	10	0.0383001	19	novel transcript, antisense SLC35E1	16565551	16566330	1	AC008764.5	antisense
46	-0.105181	14	-0.0433302	10	SKI/DACH domain containing 1 [Source:HGNC Symbol;Acc:HGNC:32697]	21513478	21526368	-1	SKIDA1	protein_coding
4	-0.105108	8	0.0345724	8	SUMO2 pseudogene 18 [Source:HGNC Symbol;Acc:HGNC:49356]	97858049	97858947	-1	SUMO2P18	processed_pseudogene
4	-0.105093	0	0	10	novel transcript	47588681	47599830	-1	BX547991.1	lincRNA
3	-0.105004	8	-0.0176229	5	tec	123508736	123509187	-1	AC026422.1	TEC
34	-0.104388	0	0	9	family with sequence similarity 78 member A [Source:HGNC Symbol;Acc:HGNC:25465]	131258076	131276510	-1	FAM78A	protein_coding
1	-0.104288	3	0.13125	12	chromosome 12 open reading frame 71 [Source:HGNC Symbol;Acc:HGNC:34452]	27081058	27082514	-1	C12orf71	protein_coding
16	-0.1042	7	-0.129704	6	novel transcript	25053627	25057073	-1	AL133268.2	lincRNA
5	-0.103869	0	0	16	ATPase H+ transporting V0 subunit c [Source:HGNC Symbol;Acc:HGNC:855]	2513952	2520218	1	ATP6V0C	protein_coding
1	-0.103608	4	0.106798	17	TEC	39165073	39167849	1	AC004408.2	TEC
15	-0.103547	4	-0.0175023	17	novel transcript, sense intronic to STAT5B	42272069	42275571	-1	AC099811.5	sense_intronic
28	-0.103112	2	-0.146255	22	Rac family small GTPase 2 [Source:HGNC Symbol;Acc:HGNC:9802]	37225270	37244448	-1	RAC2	protein_coding
10	-0.102741	0	0	2	HECW2 antisense RNA 1 [Source:HGNC Symbol;Acc:HGNC:54062]	196260024	196264204	1	HECW2-AS1	antisense
6	-0.102739	2	0.0865801	10	ELOVL fatty acid elongase 3 [Source:HGNC Symbol;Acc:HGNC:18047]	102226299	102229589	1	ELOVL3	protein_coding
6	-0.10268	5	-0.338427	8	docking protein 2 [Source:HGNC Symbol;Acc:HGNC:2991]	21908873	21913690	-1	DOK2	protein_coding
5	-0.102553	0	0	17	novel transcript, antisense to PPP1R9B	50135586	50146176	1	AC002401.1	antisense
4	-0.102386	4	-0.102386	9	novel pseudogene	40105822	40106527	1	AL773545.3	processed_pseudogene
9	-0.101874	0	0	13	long intergenic non-protein coding RNA 1077 [Source:HGNC Symbol;Acc:HGNC:49120]	48570639	48573317	-1	LINC01077	lincRNA
23	-0.101788	9	-0.0986148	12	novel transcript	9867027	9869808	1	AC091814.1	antisense
16	-0.101704	0	0	21	long intergenic non-protein coding RNA 322 [Source:HGNC Symbol;Acc:HGNC:33698]	43322417	43332039	-1	LINC00322	lincRNA
9	-0.101629	2	-0.184932	5	novel transcript	16617225	16621276	1	AC022113.2	lincRNA
3	-0.101361	6	-0.0445762	12	novel transcript, sense intronic to CAPS2	75333798	75334486	-1	AC121761.2	sense_intronic
2	-0.100854	11	0.251881	19	novel transcript	1321225	1322846	1	AC005330.1	lincRNA
24	-0.100332	0	0	17	WNK lysine deficient protein kinase 4 [Source:HGNC Symbol;Acc:HGNC:14544]	42780610	42797066	1	WNK4	protein_coding
3	-0.100257	1	-0.169565	1	cortistatin [Source:HGNC Symbol;Acc:HGNC:2257]	10449719	10451902	1	CORT	protein_coding
5	-0.100224	5	0.210357	5	small integral membrane protein 33 [Source:HGNC Symbol;Acc:HGNC:53645]	139470778	139474772	1	SMIM33	protein_coding
52	0.100022	5	-0.0151942	19	novel protein, readthrough between GPI and PDCD2	34396315	34409364	1	AC092073.1	protein_coding
2	0.100074	4	0.160535	10	novel transcript, antisense to C10orf11	76437408	76438775	-1	AC013286.1	antisense
4	0.100104	4	0.131606	18	TEC	69659837	69663413	1	AC068254.2	TEC
4	0.100191	0	0	11	novel transcript	7705288	7709517	1	AC104237.1	antisense
4	0.100245	4	0.0222428	20	angiogenic factor with G-patch and FHA domains 1 pseudogene 10 [Source:HGNC Symbol;Acc:HGNC:51747]	29430723	29432913	1	AGGF1P10	processed_pseudogene
53	0.100257	7	0.0769709	4	PR/SET domain 8 [Source:HGNC Symbol;Acc:HGNC:13993]	80183879	80204329	1	PRDM8	protein_coding
3	0.100323	1	0.00240867	17	novel transcript	80315651	80316633	1	AC124319.2	sense_intronic
5	0.100337	23	0.0288077	18		77431563	77431689	-1	RF00402	snoRNA
23	0.10037	8	0.0737687	4	fatty acid binding protein 2 [Source:HGNC Symbol;Acc:HGNC:3556]	119317250	119322390	-1	FABP2	protein_coding
3	0.100385	4	0.00654153	18	novel transcript	6493420	6495668	1	AP005202.2	lincRNA
4	0.100448	0	0	7	alpha-2-glycoprotein 1, zinc-binding pseudogene 2 [Source:HGNC Symbol;Acc:HGNC:912]	101287482	101289771	-1	AZGP1P2	unprocessed_pseudogene
10	0.100494	12	0.068175	3	purinergic receptor P2Y1 [Source:HGNC Symbol;Acc:HGNC:8539]	152835131	152841439	1	P2RY1	protein_coding
5	0.100504	0	0	2	methionine adenosyltransferase 2A [Source:HGNC Symbol;Acc:HGNC:6904]	85539168	85545281	1	MAT2A	protein_coding
44	0.100513	0	0	11	membrane spanning 4-domains A7 [Source:HGNC Symbol;Acc:HGNC:13378]	60378485	60395951	1	MS4A7	protein_coding
19	0.100516	10	0.0337234	1	ribosomal protein L5 [Source:HGNC Symbol;Acc:HGNC:10360]	92831983	92841924	1	RPL5	protein_coding
3	0.100525	4	0.0755019	7	novel transcript	69187833	69189318	-1	AC069280.1	lincRNA
10	0.100563	17	0.0748501	13	novel transcript	107870383	107873372	1	AL136964.1	lincRNA
44	0.100598	2	-0.107618	6	molybdenum cofactor synthesis 1 [Source:HGNC Symbol;Acc:HGNC:7190]	39899578	39934551	-1	MOCS1	protein_coding
11	0.100602	1	0.0236928	4	novel transcript	54440502	54446723	-1	AC098868.1	lincRNA
24	0.100646	0	0	17	photoreceptor disc component [Source:HGNC Symbol;Acc:HGNC:32528]	76527586	76553578	1	PRCD	protein_coding
26	0.100665	1	0.0826713	9	novel transcript	673478	685555	-1	AL136979.1	antisense
19	0.100716	10	0.00336007	2	novel transcript	37208875	37212677	1	AC007390.2	sense_intronic
3	0.100748	0	0	15	novel transcript	32656084	32673065	-1	AC123768.1	antisense
5	0.100783	0	0	8	novel transcript	48620465	48623895	1	AC022915.1	lincRNA
3	0.100804	18	0.0467213	7	TEC	83372652	83373096	-1	AC079799.2	TEC
13	0.100838	1	-0.104734	3	novel transcript, antisense to TMA7	48440352	48446656	-1	AC134772.1	antisense
13	0.100838	0	0	3	translation machinery associated 7 homolog [Source:HGNC Symbol;Acc:HGNC:26932]	48440257	48444208	1	TMA7	protein_coding
14	0.10088	5	0.0259908	1	late endosomal/lysosomal adaptor, MAPK and MTOR activator 5 [Source:HGNC Symbol;Acc:HGNC:17955]	110401249	110407942	-1	LAMTOR5	protein_coding
6	0.100889	4	0.0398497	3	5-hydroxytryptamine receptor 3C [Source:HGNC Symbol;Acc:HGNC:24003]	184053047	184060671	1	HTR3C	protein_coding
7	0.100923	4	0.162806	21	novel transcript	33156632	33159110	1	AP000290.1	antisense
3	0.100935	0	0	14	BCL2 interacting protein 3 pseudogene 1 [Source:HGNC Symbol;Acc:HGNC:19922]	28264390	28265974	1	BNIP3P1	transcribed_processed_pseudogene
10	0.100964	7	0.00775043	10	novel transcript	8298897	8301667	1	AL390835.1	lincRNA
3	0.100989	6	0.0993895	2	chromosome 14 open reading frame 166 (C14orf166) pseudogene	111940302	111941036	-1	AC104651.1	processed_pseudogene
21	0.100999	8	0.207856	1	beta-1,3-galactosyltransferase 2 [Source:HGNC Symbol;Acc:HGNC:917]	193179045	193186654	-1	B3GALT2	protein_coding
2	0.101037	3	0.102782	9	olfactory receptor family 1 subfamily L member 3 [Source:HGNC Symbol;Acc:HGNC:8215]	122675036	122676153	1	OR1L3	protein_coding
6	0.10109	0	0	1	interleukin 24 [Source:HGNC Symbol;Acc:HGNC:11346]	206897443	206904139	1	IL24	protein_coding
17	0.101091	2	0.012802	19	zinc finger protein 443 [Source:HGNC Symbol;Acc:HGNC:20878]	12429706	12441021	-1	ZNF443	protein_coding
4	0.10111	5	-0.0138372	14	novel transcript	88819608	88822151	-1	AL121768.2	lincRNA
1	0.10119	4	0.19863	13	ribosomal protein L7a pseudogene 61 [Source:HGNC Symbol;Acc:HGNC:35482]	97901653	97902288	1	RPL7AP61	processed_pseudogene
7	0.101203	10	0.233799	17	claudin 7 [Source:HGNC Symbol;Acc:HGNC:2049]	7259903	7263983	-1	CLDN7	protein_coding
56	0.101288	1	0.0677656	19	galectin 4 [Source:HGNC Symbol;Acc:HGNC:6565]	38801671	38812945	-1	LGALS4	protein_coding
5	0.101303	22	0.0381063	18	novel transcript	65186159	65187018	1	AC007631.1	lincRNA
3	0.101345	16	-0.00129268	1	novel transcript	46134531	46139081	1	AL358075.2	antisense
3	0.101347	3	0.0767901	19	novel transcript, sense intronic to HNRNPL	38844729	38845499	-1	AC008982.2	sense_intronic
3	0.101351	2	0.148779	7	taste 2 receptor member 2, pseudogene [Source:HGNC Symbol;Acc:HGNC:20615]	12491095	12492004	1	TAS2R2P	processed_pseudogene
30	0.101417	0	0	15	neugrin, neurite outgrowth associated [Source:HGNC Symbol;Acc:HGNC:18077]	90265659	90278141	1	NGRN	protein_coding
6	0.101422	5	0.0527956	12	novel transcript	125858862	125861119	1	AC005252.3	TEC
6	0.101423	24	0.0368803	7	UBX domain protein 2B (UBXN2B) pseudogene	157197600	157198511	-1	AC004898.1	processed_pseudogene
12	0.101437	3	0.042748	3	proline rich 20G [Source:HGNC Symbol;Acc:HGNC:53837]	127283784	127288046	-1	PRR20G	protein_coding
16	0.101468	4	0.0953997	17	novel keratin (KRT) family pseudogene	40687038	40689360	-1	AC073508.1	unprocessed_pseudogene
16	0.101524	2	0.173685	18	novel transcript	7455844	7461135	-1	AP001095.1	lincRNA
3	0.101549	25	0.0394884	1	iron-sulfur cluster assembly 1 pseudogene 2 [Source:HGNC Symbol;Acc:HGNC:38023]	229042171	229042591	1	ISCA1P2	processed_pseudogene
22	0.101578	0	0	15	chromosome 15 open reading frame 32 [Source:HGNC Symbol;Acc:HGNC:26549]	92471654	92501117	1	C15orf32	lincRNA
10	0.101587	3	0.0378908	1	ovarian adenocarcinoma amplified long non-coding RNA [Source:HGNC Symbol;Acc:HGNC:49422]	180552749	180566520	1	OVAAL	lincRNA
47	0.101614	8	0.050529	19	novel transcript, antisense to FUT3	5847467	5858239	1	AC024592.2	antisense
39	0.101696	7	0.099029	12	novel transcript, antisense to LRIG3	58920639	59064238	1	AC068305.2	antisense
16	0.101706	0	0	2	ribosomal protein S7 [Source:HGNC Symbol;Acc:HGNC:10440]	3575205	3580920	1	RPS7	protein_coding
8	0.101745	2	0.00717116	5	actin, beta like 2 [Source:HGNC Symbol;Acc:HGNC:17780]	57480018	57482811	-1	ACTBL2	protein_coding
10	0.101752	0	0	17	elongator acetyltransferase complex subunit 5 [Source:HGNC Symbol;Acc:HGNC:30617]	7251416	7259940	1	ELP5	protein_coding
9	0.101788	12	0.0348236	17	arachidonate 12-lipoxygenase, 12R type [Source:HGNC Symbol;Acc:HGNC:430]	8072636	8087716	-1	ALOX12B	protein_coding
7	0.10188	9	0.0296689	17	novel transcript, antisense to NSRP1	30144062	30144790	-1	AC104984.6	antisense
3	0.101882	3	0.330854	12	novel transcript	131235511	131237523	1	AC126564.1	TEC
14	0.101882	0	0	3	GATA2 antisense RNA 1 [Source:HGNC Symbol;Acc:HGNC:51108]	128489212	128502348	1	GATA2-AS1	antisense
3	0.101882	9	0.0682894	7	MT-ND4L pseudogene 2 [Source:HGNC Symbol;Acc:HGNC:42236]	64105292	64105576	-1	MTND4LP2	unprocessed_pseudogene
12	0.101891	7	-0.0414681	8	tonsoku like, DNA repair protein [Source:HGNC Symbol;Acc:HGNC:7801]	144428775	144444440	-1	TONSL	protein_coding
37	0.101903	6	-0.024257	3	CCHC-type zinc finger nucleic acid binding protein [Source:HGNC Symbol;Acc:HGNC:13164]	129169484	129183922	-1	CNBP	protein_coding
11	0.101927	5	0.04223	16	long intergenic non-protein coding RNA 2134 [Source:HGNC Symbol;Acc:HGNC:52994]	47965672	47971687	1	LINC02134	lincRNA
60	0.101937	1	0.397724	9	leucine rich repeat containing 37 member A5, pseudogene [Source:HGNC Symbol;Acc:HGNC:23369]	111602831	111631289	-1	LRRC37A5P	transcribed_unprocessed_pseudogene
10	0.101938	4	0	8	MYC proto-oncogene, bHLH transcription factor [Source:HGNC Symbol;Acc:HGNC:7553]	127735434	127742950	1	MYC	protein_coding
5	0.101961	4	-0.161393	10	BMP and activin membrane bound inhibitor [Source:HGNC Symbol;Acc:HGNC:30251]	28677510	28682932	1	BAMBI	protein_coding
44	0.101986	9	0.0466068	8	chromosome 8 open reading frame 76 [Source:HGNC Symbol;Acc:HGNC:25924]	123219967	123241377	-1	C8orf76	protein_coding
13	0.102121	2	0.0510389	22	nucleolar protein 12 [Source:HGNC Symbol;Acc:HGNC:28585]	37681673	37693476	1	NOL12	protein_coding
12	0.102187	12	0.0983643	15	novel transcript, antisense to IMP3	75636139	75639239	1	AC105020.2	antisense
4	0.102187	6	0.0679241	20	novel transcript	12934877	12937097	-1	AL078623.1	lincRNA
3	0.102202	2	0.124443	22	transmembrane protein 191A (pseudogene) [Source:HGNC Symbol;Acc:HGNC:25317]	20701114	20704606	1	TMEM191A	transcribed_unprocessed_pseudogene
1	0.102204	4	0.130597	8	RNA, U7 small nuclear 174 pseudogene [Source:HGNC Symbol;Acc:HGNC:45708]	80560567	80560625	1	RNU7-174P	snRNA
7	0.102221	0	0	6	novel transcript, antisense to PTP4A1	63571005	63572408	-1	AL135905.1	antisense
16	0.102222	10	0.104305	15	TEC	96112628	96116051	-1	AC012409.5	TEC
9	0.102243	0	0	7	family with sequence similarity 182, member A (FAM182A) pseudogene	57828331	57837046	1	AC023141.7	unprocessed_pseudogene
21	0.102279	6	0.00270489	6	novel transcript	142788123	142794086	1	AL023584.2	lincRNA
32	0.102281	7	0.107966	20	PLCB1 intronic transcript 1 [Source:HGNC Symbol;Acc:HGNC:41414]	8248704	8256918	1	PLCB1-IT1	sense_intronic
16	0.102283	0	0	17	novel transcript	34155566	34165679	1	AC004147.2	lincRNA
4	0.102325	7	0.109936	16	islet cell autoantigen 1, 69kDa (ICA1) pseudogene	21998310	21999656	1	AC092119.1	processed_pseudogene
3	0.102394	0	0	2	novel transcript	97301729	97304151	1	AC159540.1	lincRNA
3	0.102423	7	-0.00915281	18	ribosomal protein L21 pseudogene 127 [Source:HGNC Symbol;Acc:HGNC:36099]	3406342	3406818	-1	RPL21P127	processed_pseudogene
7	0.102426	5	0.0241891	4	novel transcript, antisense to GYPB	144010237	144012598	1	AC093890.2	antisense
28	0.102437	6	0.00669448	5	cysteine dioxygenase type 1 [Source:HGNC Symbol;Acc:HGNC:1795]	115804733	115816659	-1	CDO1	protein_coding
4	0.102482	1	0.0882353	5	novel transcript	112173570	112175548	1	AC010261.1	antisense
28	0.102529	2	0.100818	1	protein kinase AMP-activated non-catalytic subunit beta 2 [Source:HGNC Symbol;Acc:HGNC:9379]	147155106	147172550	-1	PRKAB2	protein_coding
18	0.102625	2	0.0750287	16	testis, prostate and placenta expressed [Source:HGNC Symbol;Acc:HGNC:33745]	57976435	57988116	1	TEPP	protein_coding
49	0.102627	2	-0.00259815	4	novel transcript	151333775	151353224	-1	AC104819.3	lincRNA
3	0.10274	3	0.152362	7	uncharacterized LOC100130880 [Source:NCBI gene;Acc:100130880]	137953348	137957966	1	AC022173.1	lincRNA
3	0.102808	11	0.0717988	3	lysosomal protein transmembrane 4 beta pseudogene 2 [Source:HGNC Symbol;Acc:HGNC:51935]	72884234	72884679	1	LAPTM4BP2	processed_pseudogene
11	0.102857	20	0.0111217	6	long intergenic non-protein coding RNA 518 [Source:HGNC Symbol;Acc:HGNC:28626]	10429255	10434874	-1	LINC00518	lincRNA
8	0.10289	7	0.0841893	18	novel transcript	11910634	11914344	-1	AP001269.2	lincRNA
8	0.102917	14	0.0677982	6	novel transcript	14004920	14006901	1	AL022396.1	lincRNA
4	0.102987	11	0.0425775	7	cytochrome c, somatic pseudogene 20 [Source:HGNC Symbol;Acc:HGNC:24394]	129117513	129117827	-1	CYCSP20	processed_pseudogene
4	0.103036	2	0.202619	8	ankyrin repeat domain 26 (ANKRD26) pseudogene	43493937	43494762	1	AC134698.4	processed_pseudogene
115	0.103201	0	0	7	long intergenic non-protein coding RNA 1004 [Source:HGNC Symbol;Acc:HGNC:48961]	104950315	105013044	-1	LINC01004	antisense
10	0.103304	2	0.258531	8	novel transcript	19678572	19688934	1	AC090541.1	lincRNA
5	0.103395	4	0.153966	21	long intergenic non-protein coding RNA 308 [Source:HGNC Symbol;Acc:HGNC:16023]	22098617	22116528	1	LINC00308	lincRNA
23	0.103502	8	0.0278547	16	transmembrane p24 trafficking protein 6 [Source:HGNC Symbol;Acc:HGNC:28331]	69343250	69351786	-1	TMED6	protein_coding
9	0.103559	0	0	5	PDZ and LIM domain 4 [Source:HGNC Symbol;Acc:HGNC:16501]	132257696	132273454	1	PDLIM4	protein_coding
13	0.103635	1	-0.165372	5	novel transcript, antisense to OXCT1	41868975	41880210	1	AC034222.2	antisense
3	0.103642	1	0.111178	12	keratin 3 [Source:HGNC Symbol;Acc:HGNC:6440]	52789685	52796117	-1	KRT3	protein_coding
6	0.103682	4	0.1322	20	defensin beta 132 [Source:HGNC Symbol;Acc:HGNC:33806]	257724	261096	1	DEFB132	protein_coding
14	0.103736	3	0.0903837	3	chromosome 3 open reading frame 80 [Source:HGNC Symbol;Acc:HGNC:40048]	160225496	160228213	1	C3orf80	protein_coding
8	0.10375	4	0.00362319	6	prickle planar cell polarity protein 4 [Source:HGNC Symbol;Acc:HGNC:16805]	41780762	41787372	1	PRICKLE4	protein_coding
4	0.103752	0	0	9	novel transcript	134937151	134943195	1	AL353611.1	lincRNA
4	0.103776	15	0.0614142	6	RNA, U6 small nuclear 437, pseudogene [Source:HGNC Symbol;Acc:HGNC:47400]	107930088	107930182	1	RNU6-437P	snRNA
10	0.103839	5	0.0356971	16	novel transcript	13953155	13954825	1	AC010401.2	lincRNA
7	0.103871	0	0	2	tigger transposable element derived 1 [Source:HGNC Symbol;Acc:HGNC:14523]	232547970	232550592	-1	TIGD1	protein_coding
17	0.103899	0	0	6	mitochondrial ribosomal protein L14 [Source:HGNC Symbol;Acc:HGNC:14279]	44113451	44127452	-1	MRPL14	protein_coding
6	0.10402	3	0.15742	4	novel transcript	13777377	13782157	-1	AC007126.1	lincRNA
5	0.104044	1	0.0168622	4	ankyrin repeat domain family (ANKRD) pseudogene	49486926	49489554	-1	AC119751.3	unprocessed_pseudogene
5	0.104092	7	0.149939	19	septin 7 pseudogene 8 [Source:HGNC Symbol;Acc:HGNC:38044]	53772506	53773280	-1	SEPT7P8	processed_pseudogene
5	0.1041	3	0.108238	2	eukaryotic translation elongation factor 1 beta 2 [Source:HGNC Symbol;Acc:HGNC:3208]	206159585	206162928	1	EEF1B2	protein_coding
2	0.104128	5	0.110071	8	defensin alpha 5 [Source:HGNC Symbol;Acc:HGNC:2764]	7055304	7056739	-1	DEFA5	protein_coding
87	0.10415	3	0.0494965	12	G protein-coupled receptor class C group 5 member A [Source:HGNC Symbol;Acc:HGNC:9836]	12890782	12917937	1	GPRC5A	protein_coding
3	0.104175	6	0.0866743	21	high mobility group nucleosome binding domain 1 pseudogene 2 [Source:HGNC Symbol;Acc:HGNC:4985]	31706555	31706864	1	HMGN1P2	processed_pseudogene
4	0.104204	12	0.0591207	6	5'-nucleotidase domain containing 1 (NT5DC1) pseudogene	144708106	144708497	-1	AL513475.2	processed_pseudogene
5	0.104213	6	0.109596	12	PEST containing nuclear protein pseudogene 3 [Source:HGNC Symbol;Acc:HGNC:41975]	65645992	65646462	-1	PCNPP3	processed_pseudogene
14	0.104232	7	0.0653592	8	family with sequence similarity 84 member B [Source:HGNC Symbol;Acc:HGNC:24166]	126552443	126558478	-1	FAM84B	protein_coding
7	0.104291	0	0	16	Dexi homolog [Source:HGNC Symbol;Acc:HGNC:13267]	10928891	10942468	-1	DEXI	protein_coding
21	0.104369	10	0.0457553	10	long intergenic non-protein coding RNA 2629 [Source:HGNC Symbol;Acc:HGNC:54108]	33909238	33917804	1	LINC02629	lincRNA
3	0.104494	7	0.10946	4	novel transcript	41688858	41692797	-1	AC105389.2	antisense
1	0.104497	10	0.108525	1	ribosomal protein L27 (RPL27) pseudogene	8798475	8799506	1	AL357552.1	unprocessed_pseudogene
36	0.104501	10	0.135859	6	PACRG antisense RNA 1 [Source:HGNC Symbol;Acc:HGNC:27772]	163309985	163324530	-1	PACRG-AS1	antisense
5	0.104526	0	0	10	novel transcript, antisense to SEMA4G	100980507	100985614	-1	AL133215.1	antisense
15	0.104613	2	0.0715545	5	novel transcript	24881943	24885461	-1	AC106821.1	lincRNA
19	0.104661	8	0.0490623	1	novel transcript	19591802	19596832	-1	AL031727.2	antisense
4	0.104674	6	-0.0514717	1	regulatory factor X5 [Source:HGNC Symbol;Acc:HGNC:9986]	151340640	151347357	-1	RFX5	protein_coding
33	0.104675	4	-0.0156474	5	novel transcript, antisense to DUSP1	172762980	172782334	1	AC022217.3	antisense
34	0.104731	0	0	10	novel transcript	48984564	49018897	1	AC060234.1	antisense
4	0.10484	0	0	8	VPS28, ESCRT-I subunit [Source:HGNC Symbol;Acc:HGNC:18178]	144423601	144428563	-1	VPS28	protein_coding
33	0.104849	7	-0.0167638	22	novel transcript	30598309	30606687	1	AC005006.1	sense_intronic
6	0.104857	1	0.0205008	11	olfactory receptor family 4 subfamily P member 4 [Source:HGNC Symbol;Acc:HGNC:15180]	55635113	55640309	1	OR4P4	protein_coding
9	0.10487	7	-0.00525107	3	long intergenic non-protein coding RNA 690 [Source:HGNC Symbol;Acc:HGNC:44503]	16536320	16541373	1	LINC00690	lincRNA
4	0.104909	8	0.0635603	16	novel transcript	22612543	22613483	-1	AC009021.1	lincRNA
4	0.104927	5	0.0128217	12	novel transcript, sense intronic to RP11-500M8.7	4645496	4648027	1	AC005832.1	sense_intronic
11	0.104952	9	0.0927886	13	long intergenic non-protein coding RNA 397 [Source:HGNC Symbol;Acc:HGNC:42725]	87801036	87803808	-1	LINC00397	lincRNA
5	0.104972	2	0.0137765	11	novel transcript	130866254	130870247	-1	AP003486.1	lincRNA
3	0.105074	5	-0.0482512	17	NME/NM23 nucleoside diphosphate kinase 2 [Source:HGNC Symbol;Acc:HGNC:7850]	51165435	51171747	1	NME2	protein_coding
6	0.10513	4	-0.00294344	8	novel transcript, antisense to ZBTB10	80484561	80486699	-1	AC009812.1	antisense
8	0.105134	7	0.0489847	12	novel transcript	28821975	28825831	-1	AC022081.1	lincRNA
5	0.105136	1	0.025974	19	long intergenic non-protein coding RNA 661 [Source:HGNC Symbol;Acc:HGNC:27002]	16015287	16027462	1	LINC00661	processed_transcript
2	0.105141	4	0.104324	6	novel transcript	111277932	111278742	1	AL080317.1	antisense
5	0.105169	9	0.08803	8	high mobility group box 1 pseudogene 46 [Source:HGNC Symbol;Acc:HGNC:39279]	107173200	107173809	-1	HMGB1P46	processed_pseudogene
10	0.105197	10	0.247499	11	p53-induced death domain protein 1 [Source:HGNC Symbol;Acc:HGNC:16491]	799179	809753	-1	PIDD1	protein_coding
16	0.105207	4	0.0856951	10	novel pseudogene, ortholog of LOC103093635 (M. domestica)	26379034	26387374	-1	AL355798.1	unitary_pseudogene
5	0.10525	0	0	10	novel transcript	132181225	132185962	-1	AL512622.1	antisense
41	0.105362	0	0	18	novel transcript, antisense to SMIM21	75407012	75426607	1	AC116003.1	antisense
3	0.105362	8	0.0574447	2	RNA, U6 small nuclear 1180, pseudogene [Source:HGNC Symbol;Acc:HGNC:48143]	113086805	113086911	1	RNU6-1180P	snRNA
16	0.105432	2	0.00733675	5	novel transcript	97223371	97227957	-1	AC008883.2	lincRNA
3	0.105438	10	0.0192877	8	mitochondrial ribosomal protein S18C (MRPS18C) pseudogene	8933721	8934006	-1	AC087763.1	processed_pseudogene
6	0.105458	0	0	11	interferon induced transmembrane protein 2 [Source:HGNC Symbol;Acc:HGNC:5413]	307631	315272	1	IFITM2	protein_coding
16	0.105533	12	0.0279537	17	zinc finger protein 750 [Source:HGNC Symbol;Acc:HGNC:25843]	82829434	82840022	-1	ZNF750	protein_coding
6	0.105591	5	0.0786784	15	novel transcript	51693216	51695765	-1	AC020892.1	lincRNA
6	0.105618	6	0.121881	15	novel transcript, antisense to SEC11A	84685884	84686946	1	AC115102.1	antisense
3	0.105625	0	0	2	regenerating family member 3 alpha [Source:HGNC Symbol;Acc:HGNC:8601]	79157003	79159753	-1	REG3A	protein_coding
7	0.105692	4	0.0928545	7	novel transcript	130930209	130932206	-1	AC016831.5	lincRNA
29	0.105692	0	0	19	growth differentiation factor 15 [Source:HGNC Symbol;Acc:HGNC:30142]	18374731	18389176	1	GDF15	protein_coding
24	0.105713	1	-0.260943	16	TAO kinase 2 [Source:HGNC Symbol;Acc:HGNC:16835]	29973868	29992261	1	TAOK2	protein_coding
10	0.105741	9	0.103313	16	novel transcript	80982319	80984094	-1	AC092718.7	TEC
4	0.105767	1	0.0209627	5	serine peptidase inhibitor, Kazal type 7 (putative) [Source:HGNC Symbol;Acc:HGNC:24643]	148312419	148315922	1	SPINK7	protein_coding
5	0.10577	2	0.012321	9	novel transcript	66014525	66020816	-1	AL136317.2	lincRNA
5	0.105788	6	0.160998	6	novel transcript	138692548	138697288	1	AL590617.2	antisense
35	0.10594	7	0.00489578	11	recombination activating 2 [Source:HGNC Symbol;Acc:HGNC:9832]	36575574	36598279	-1	RAG2	protein_coding
14	0.106024	0	0	3	villin like [Source:HGNC Symbol;Acc:HGNC:30906]	37988059	38007188	1	VILL	protein_coding
171	0.106086	5	0.0750706	7	long intergenic non-protein coding RNA 513 [Source:HGNC Symbol;Acc:HGNC:43566]	130853720	130928649	1	LINC00513	lincRNA
9	0.106168	12	0.000558946	4	novel transcript	113031287	113034551	-1	AC093879.2	antisense
17	0.106178	5	0.144787	17	novel transcript	14725729	14729686	1	AC013248.1	lincRNA
17	0.106193	3	0.121414	1	flavin containing monooxygenase 7, pseudogene [Source:HGNC Symbol;Acc:HGNC:32208]	166474745	166481565	1	FMO7P	unprocessed_pseudogene
8	0.106197	1	0.0731786	17	TEC	56471142	56473647	1	AC006600.2	TEC
2	0.106212	3	0.138464	11	olfactory receptor family 4 subfamily A member 3 pseudogene [Source:HGNC Symbol;Acc:HGNC:15160]	54662580	54663450	1	OR4A3P	unprocessed_pseudogene
5	0.106222	20	0.0317183	4	RNA, 7SK small nuclear pseudogene 67 [Source:HGNC Symbol;Acc:HGNC:45791]	182631454	182631688	-1	RN7SKP67	misc_RNA
6	0.106238	6	0.112555	19	pleckstrin homology domain containing J1 [Source:HGNC Symbol;Acc:HGNC:18211]	2230084	2237704	-1	PLEKHJ1	protein_coding
16	0.106261	7	0.0173757	17	CD300 molecule like family member d [Source:HGNC Symbol;Acc:HGNC:16848]	74579365	74592283	-1	CD300LD	protein_coding
29	0.106302	3	0.119951	17	solute carrier family 16 member 5 [Source:HGNC Symbol;Acc:HGNC:10926]	75087727	75106162	1	SLC16A5	protein_coding
5	0.106306	0	0	15	novel transcript	67541072	67542604	-1	AC016355.1	lincRNA
7	0.106334	0	0	3	novel transcript, antisense to PPM1L	160753428	160755142	-1	AC069224.1	antisense
6	0.106364	0	0	11	novel transcript	3226061	3232838	1	AC109309.1	antisense
6	0.106364	1	0.1018	11	MAS related GPR family member E [Source:HGNC Symbol;Acc:HGNC:30694]	3225035	3232386	-1	MRGPRE	protein_coding
17	0.106494	1	0.210366	2	UPP2 intronic transcript 1 [Source:HGNC Symbol;Acc:HGNC:41467]	158127957	158133988	1	UPP2-IT1	sense_intronic
11	0.10662	2	0.0971677	17	novel transcript	50208944	50215922	1	AC015909.1	lincRNA
30	0.106679	5	-0.175868	3	novel transcript, antisense to ZNF80	114214313	114236204	1	AC093010.2	antisense
4	0.106694	1	0.116954	1	novel transcript	70715933	70720289	-1	AL513285.1	lincRNA
8	0.10674	4	0.0822713	9	family with sequence similarity 205 member C [Source:HGNC Symbol;Acc:HGNC:42673]	34889066	34895764	-1	FAM205C	protein_coding
33	0.106814	7	0.0570511	15	putative ubiquitin-conjugating enzyme E2Q2-like protein [Source:NCBI gene;Acc:100128108]	101732201	101746870	-1	AC027559.1	transcribed_unprocessed_pseudogene
12	0.106829	6	0.0539976	4	toll like receptor 10 [Source:HGNC Symbol;Acc:HGNC:15634]	38772238	38782990	-1	TLR10	protein_coding
3	0.106843	5	0.000686019	7	novel transcript	7550104	7552440	-1	AC004982.1	lincRNA
18	0.106852	5	0.149984	11	tripartite motif-containing 51H, pseudogene [Source:HGNC Symbol;Acc:HGNC:43977]	55291883	55298270	-1	TRIM51HP	transcribed_unprocessed_pseudogene
30	0.10688	0	0	2	cyclin and CBS domain divalent metal cation transport mediator 3 [Source:HGNC Symbol;Acc:HGNC:104]	96816245	96835382	1	CNNM3	protein_coding
4	0.10692	4	0.127532	4	ACTR6 pseudogene 1 [Source:HGNC Symbol;Acc:HGNC:44210]	106836498	106837601	-1	ACTR6P1	processed_pseudogene
7	0.106932	5	-0.0106547	11	vascular endothelial growth factor B [Source:HGNC Symbol;Acc:HGNC:12681]	64234538	64238793	1	VEGFB	protein_coding
3	0.106942	1	0.159802	5	MAST4 antisense RNA 1 [Source:HGNC Symbol;Acc:HGNC:40865]	67001383	67003953	-1	MAST4-AS1	antisense
10	0.106946	0	0	1	ephrin A4 [Source:HGNC Symbol;Acc:HGNC:3224]	155063737	155069553	1	EFNA4	protein_coding
18	0.107139	0	0	9	novel transcript	38360427	38376430	1	AL135785.1	lincRNA
4	0.107144	0	0	9	torsin family 4 member A [Source:HGNC Symbol;Acc:HGNC:25981]	137277726	137282641	1	TOR4A	protein_coding
6	0.107146	9	0.071659	10	long intergenic non-protein coding RNA 2656 [Source:HGNC Symbol;Acc:HGNC:54142]	6350316	6352762	1	LINC02656	lincRNA
3	0.107223	7	0.0688993	4	ribosomal protein L21 (RPL21) pseudogene	165012366	165012845	-1	AC106872.2	processed_pseudogene
3	0.107393	3	0.105886	12	olfactory receptor family 6 subfamily C member 7 pseudogene [Source:HGNC Symbol;Acc:HGNC:31306]	55342841	55343774	1	OR6C7P	unprocessed_pseudogene
3	0.107403	0	0	5	growth differentiation factor 9 [Source:HGNC Symbol;Acc:HGNC:4224]	132861181	132866884	-1	GDF9	protein_coding
7	0.107429	1	0.0675955	2	plasminogen-like B2 [Source:HGNC Symbol;Acc:HGNC:9073]	87748087	87758793	1	PLGLB2	protein_coding
4	0.107545	0	0	1	solute carrier family 30 member 2 [Source:HGNC Symbol;Acc:HGNC:11013]	26037252	26046133	-1	SLC30A2	protein_coding
2	0.107589	6	0.181916	8	ribosomal protein L17 (RPL17) pseudogene	67406515	67407072	1	AC011037.1	processed_pseudogene
1	0.107607	4	0.112897	8	mitochondrially encoded ATP synthase 6 (MT-ATP6) pseudogene	20551201	20551405	1	AC022559.1	unprocessed_pseudogene
43	0.107613	0	0	2	calpain 10 [Source:HGNC Symbol;Acc:HGNC:1477]	240586734	240617705	1	CAPN10	protein_coding
56	0.107619	5	0.0598711	12	transmembrane protein 19 [Source:HGNC Symbol;Acc:HGNC:25605]	71686087	71705046	1	TMEM19	protein_coding
3	0.107757	2	0.188301	12	novel transcript	110501614	110503441	1	AC002350.1	TEC
4	0.107774	8	0.0258111	3	SIDT1 antisense RNA 1 [Source:HGNC Symbol;Acc:HGNC:41126]	113588748	113590189	-1	SIDT1-AS1	antisense
9	0.107819	6	0.00176379	6	SWI/SNF related, matrix associated, actin dependent regulator of chromatin, subfamily e, member 1 pseudogene 2 [Source:HGNC Symbol;Acc:HGNC:39732]	84429584	84430802	-1	SMARCE1P2	processed_pseudogene
22	0.107844	2	-0.086206	7	galactose-3-O-sulfotransferase 4 [Source:HGNC Symbol;Acc:HGNC:24145]	100159244	100168617	-1	GAL3ST4	protein_coding
5	0.10803	1	0.339419	15	long intergenic non-protein coding RNA 52 [Source:HGNC Symbol;Acc:HGNC:26455]	87576929	87579866	1	LINC00052	lincRNA
12	0.108164	8	-0.00799212	17	UPF3A pseudogene 2 [Source:HGNC Symbol;Acc:HGNC:30567]	20375369	20376840	-1	UPF3AP2	transcribed_processed_pseudogene
6	0.108214	8	0.0752504	12	cytochrome c oxidase subunit 6A1 [Source:HGNC Symbol;Acc:HGNC:2277]	120438090	120440737	1	COX6A1	protein_coding
23	0.108224	3	0.0941316	16	oxidative stress induced growth inhibitor 1 [Source:HGNC Symbol;Acc:HGNC:30093]	83948282	83966332	1	OSGIN1	protein_coding
87	0.108237	6	0.184893	10	acyl-CoA synthetase long chain family member 5 [Source:HGNC Symbol;Acc:HGNC:16526]	112374018	112428380	1	ACSL5	protein_coding
11	0.108291	6	0.134797	1	BCL2 like 15 [Source:HGNC Symbol;Acc:HGNC:33624]	113876816	113887581	-1	BCL2L15	protein_coding
6	0.108337	8	-0.0231938	22	ribosomal protein S19 binding protein 1 [Source:HGNC Symbol;Acc:HGNC:28749]	39529093	39532761	-1	RPS19BP1	protein_coding
17	0.10839	1	0.330993	1	novel transcript	197437976	197447469	-1	AL136322.1	antisense
14	0.108424	4	0.0303138	17	calcium activated nucleotidase 1 [Source:HGNC Symbol;Acc:HGNC:19721]	78991716	79009867	-1	CANT1	protein_coding
13	0.108459	4	0.137808	17	novel transcript, antisense to RPAIN	5425139	5432876	-1	AC004148.2	antisense
33	0.108535	2	0.0215751	16	TMEM231-CHST5 readthrough protein	75528532	75545428	-1	AC009163.2	protein_coding
5	0.108569	9	0.106291	9	novel transcript	97634515	97636051	-1	AL162385.2	antisense
4	0.108641	2	0.142389	10	long intergenic non-protein coding RNA 706 [Source:HGNC Symbol;Acc:HGNC:44690]	6774307	6779180	-1	LINC00706	lincRNA
4	0.108698	8	0.195112	5	small nuclear ribonucleoprotein polypeptide E (SNRPE) pseudogene	160326693	160326969	1	AC112191.3	processed_pseudogene
3	0.108737	0	0	8	transmembrane protein 75 [Source:HGNC Symbol;Acc:HGNC:32295]	127946559	127948723	-1	TMEM75	TEC
5	0.108864	0	0	15	ubiquitin conjugating enzyme E2 Q2 pseudogene 2 [Source:HGNC Symbol;Acc:HGNC:37440]	82355142	82420075	1	UBE2Q2P2	transcribed_unprocessed_pseudogene
1	0.108923	5	0.124495	8	RNA, 7SL, cytoplasmic 228, pseudogene [Source:HGNC Symbol;Acc:HGNC:46244]	117017946	117018248	1	RN7SL228P	misc_RNA
3	0.10897	16	0.0756237	14	small nucleolar RNA, C/D box 114-26 [Source:HGNC Symbol;Acc:HGNC:33014]	100987046	100987117	1	SNORD114-26	snoRNA
3	0.108985	16	0.0657398	14	small nucleolar RNA, C/D box 114-22 [Source:HGNC Symbol;Acc:HGNC:33010]	100982926	100982997	1	SNORD114-22	snoRNA
11	0.109068	8	0.103681	12	enolase 2 [Source:HGNC Symbol;Acc:HGNC:3353]	6913745	6923698	1	ENO2	protein_coding
4	0.109135	0	0	2	pseudogene similar to part of mal, T-cell differentiation protein-like (MALL)	94991880	94994362	1	AC103563.8	unprocessed_pseudogene
2	0.109154	4	0.133629	8	RNA, 5S ribosomal pseudogene 275 [Source:HGNC Symbol;Acc:HGNC:43175]	107884494	107884611	1	RNA5SP275	rRNA_pseudogene
5	0.109176	11	0.0228569	10	ribosomal protein S15a pseudogene 29 [Source:HGNC Symbol;Acc:HGNC:35981]	103125017	103125416	-1	RPS15AP29	processed_pseudogene
1	0.109312	4	0.116172	9	novel transcript	93430342	93431299	-1	AL583839.1	antisense
3	0.109322	6	0.0444257	7	pseudogene similar to part of glutamate receptor, metabotropic 8 GRM8	65617082	65619153	1	AC104057.1	unprocessed_pseudogene
4	0.109367	0	0	4	USP46 antisense RNA 1 [Source:HGNC Symbol;Acc:HGNC:43991]	52659406	52661668	1	USP46-AS1	lincRNA
8	0.109394	5	0.117667	12	anti-Mullerian hormone receptor type 2 [Source:HGNC Symbol;Acc:HGNC:465]	53423855	53431672	1	AMHR2	protein_coding
5	0.109435	4	0.125372	17	hydroxysteroid 17-beta dehydrogenase 1 [Source:HGNC Symbol;Acc:HGNC:5210]	42549214	42555213	1	HSD17B1	protein_coding
5	0.109511	0	0	16	DPEP2 neighbor [Source:HGNC Symbol;Acc:HGNC:52385]	68013436	68015911	-1	DPEP2NB	protein_coding
5	0.109527	5	0.109527	4	chromosome 4 open reading frame 33 (C4orf33) pseudogene	129177386	129179094	1	AC105417.1	processed_pseudogene
3	0.109539	0	0	1	novel protein, PPM1J-RHOC readthrough	112702614	112711433	-1	AL603832.3	protein_coding
106	0.109637	6	0.0166848	7	claudin 4 [Source:HGNC Symbol;Acc:HGNC:2046]	73799542	73832693	1	CLDN4	protein_coding
19	0.109663	0	0	1	Rab geranylgeranyltransferase subunit beta [Source:HGNC Symbol;Acc:HGNC:9796]	75786197	75795086	1	RABGGTB	protein_coding
53	0.109699	1	0.345731	18	small nucleolar RNA host gene 22 [Source:HGNC Symbol;Acc:HGNC:50285]	49814023	49851059	1	SNHG22	antisense
3	0.109711	2	0.0775401	21	keratin associated protein 13-2 [Source:HGNC Symbol;Acc:HGNC:18923]	30371391	30372257	-1	KRTAP13-2	protein_coding
3	0.109839	0	0	20	growth differentiation factor 5 opposite strand [Source:HGNC Symbol;Acc:HGNC:33435]	35433029	35435450	1	GDF5OS	protein_coding
7	0.109871	0	0	13	TEC	37142967	37146718	-1	AL356274.2	TEC
14	0.109889	5	-0.0270566	5	novel transcript	19035197	19038799	-1	AC106744.2	lincRNA
4	0.109892	3	-0.079712	15	WAS protein homolog associated with actin, golgi membranes and microtubules (WHAMM) pseudogene	32519848	32536926	-1	AC135983.2	transcribed_processed_pseudogene
7	0.109969	0	0	1	cytochrome b561 family member D1 [Source:HGNC Symbol;Acc:HGNC:26804]	109494052	109502932	1	CYB561D1	protein_coding
35	0.109973	0	0	11	latent transforming growth factor beta binding protein 3 [Source:HGNC Symbol;Acc:HGNC:6716]	65538805	65558930	-1	LTBP3	protein_coding
4	0.110007	17	0.0662886	7	mitochondrial ribosomal protein S17 [Source:HGNC Symbol;Acc:HGNC:14047]	55951877	55956500	1	MRPS17	protein_coding
6	0.110087	2	0.264945	1	Fc fragment of IgA and IgM receptor [Source:HGNC Symbol;Acc:HGNC:24692]	206957965	206970625	-1	FCAMR	protein_coding
6	0.110195	7	0.0399998	6	novel transcript	79871873	79874610	1	AL132875.2	lincRNA
90	0.110199	3	-0.0245131	8	farnesyl-diphosphate farnesyltransferase 1 [Source:HGNC Symbol;Acc:HGNC:3629]	11795573	11839304	1	FDFT1	protein_coding
4	0.110213	5	0.138693	8	novel transcript, antisense to ZFPM2	104699479	104703555	-1	AC012564.1	antisense
24	0.110248	12	0.0437037	12	long intergenic non-protein coding RNA 2406 [Source:HGNC Symbol;Acc:HGNC:53334]	39087713	39092874	-1	LINC02406	lincRNA
3	0.110282	8	0.0818908	15	novel transcript	95225326	95225864	-1	AC104260.1	lincRNA
3	0.110326	3	0.110326	13	FGFR1 oncogene partner 2 pseudogene 1 [Source:HGNC Symbol;Acc:HGNC:39706]	26905362	26905861	1	FGFR1OP2P1	processed_pseudogene
9	0.110497	3	0.0605664	10	STAM antisense RNA 1 (head to head) [Source:HGNC Symbol;Acc:HGNC:49568]	17641284	17643878	-1	STAM-AS1	antisense
4	0.11052	0	0	11	novel transcript	73963657	73970287	-1	AP003717.1	antisense
19	0.110552	8	0.103312	11	CD3e molecule [Source:HGNC Symbol;Acc:HGNC:1674]	118304545	118316175	1	CD3E	protein_coding
30	0.110557	0	0	5	small nucleolar RNA host gene 4 [Source:HGNC Symbol;Acc:HGNC:32964]	139274102	139284899	1	SNHG4	lincRNA
5	0.1106	4	0.105729	5	novel transcript	68531690	68533530	-1	AC010280.1	lincRNA
5	0.110627	2	0.0107422	18	novel transcript	24159509	24162211	-1	AC090772.3	lincRNA
6	0.110651	0	0	9	family with sequence similarity 163 member B [Source:HGNC Symbol;Acc:HGNC:33277]	133578415	133586197	-1	FAM163B	protein_coding
15	0.110691	6	0.165118	12	novel transcript	57431116	57433935	1	AC126614.1	lincRNA
25	0.110717	3	0.0257273	1	chymotrypsin like elastase family member 2A [Source:HGNC Symbol;Acc:HGNC:24609]	15456728	15472091	1	CELA2A	protein_coding
3	0.110719	7	0.0561195	8	novel transcript, sense intronic to ZNF596	233119	233692	1	AC004908.2	sense_intronic
3	0.110735	8	0.0717336	8	novel transcript, sense intronic SLC7A2	17510613	17511300	1	AP006248.4	sense_intronic
5	0.11074	0	0	15	GOLGA2 pseudogene 10 [Source:HGNC Symbol;Acc:HGNC:26229]	82472993	82513950	-1	GOLGA2P10	transcribed_unprocessed_pseudogene
3	0.110751	4	0.0924351	13	novel transcript	19262797	19263873	-1	AL139327.2	lincRNA
2	0.110839	3	0.112354	7		50935350	50935493	-1	RF00394	snoRNA
19	0.110854	1	-0.193659	17	transmembrane protein 97 [Source:HGNC Symbol;Acc:HGNC:28106]	28319200	28328685	1	TMEM97	protein_coding
3	0.110898	12	0.068448	6	ribosomal protein L21 (RPL21) pseudogene	10213881	10214362	-1	AL354868.1	processed_pseudogene
4	0.110993	14	0.0585694	4	eukaryotic translation termination factor 1 (ETF1) pseudogene	136004509	136004902	-1	AC104136.1	processed_pseudogene
44	0.111009	0	0	2	period circadian regulator 2 [Source:HGNC Symbol;Acc:HGNC:8846]	238244044	238290102	-1	PER2	protein_coding
5	0.111017	12	0.0837943	12	ribosomal protein L7 pseudogene 38 [Source:HGNC Symbol;Acc:HGNC:36731]	80028893	80029631	1	RPL7P38	processed_pseudogene
3	0.111026	6	0.0866961	12	ribosomal protein S3a pseudogene 43 [Source:HGNC Symbol;Acc:HGNC:36684]	8359054	8359834	-1	RPS3AP43	processed_pseudogene
3	0.111263	6	0.14684	12	RNA, U4 small nuclear 41, pseudogene [Source:HGNC Symbol;Acc:HGNC:46977]	98417896	98418038	-1	RNU4-41P	snRNA
11	0.111292	6	0.0222283	9	novel transcript	487774	495610	1	AL161725.2	sense_intronic
5	0.111303	5	0.0983119	11	olfactory receptor family 10 subfamily D member 3 (putative) [Source:HGNC Symbol;Acc:HGNC:8168]	124183345	124188780	1	OR10D3	protein_coding
4	0.111347	0	0	14	transmembrane protein 179 [Source:HGNC Symbol;Acc:HGNC:20137]	104474678	104605647	-1	TMEM179	protein_coding
6	0.111366	1	0.00108292	12	novel transcript	104171600	104177799	-1	AC089983.2	lincRNA
14	0.111441	0	0	8	ribosome biogenesis regulator homolog [Source:HGNC Symbol;Acc:HGNC:17083]	66429014	66430733	1	RRS1	protein_coding
7	0.111444	5	0.00613244	1	regulator of G protein signaling 1 [Source:HGNC Symbol;Acc:HGNC:9991]	192575763	192580024	1	RGS1	protein_coding
16	0.111452	5	0.00687718	20	adaptor related protein complex 5 subunit sigma 1 [Source:HGNC Symbol;Acc:HGNC:15875]	3820524	3828838	1	AP5S1	protein_coding
9	0.111529	11	0.26053	3	TM4SF1 antisense RNA 1 [Source:HGNC Symbol;Acc:HGNC:40587]	149377778	149386583	1	TM4SF1-AS1	antisense
10	0.111566	0	0	3	FOXL2 neighbor [Source:HGNC Symbol;Acc:HGNC:34428]	138947217	138953990	1	FOXL2NB	protein_coding
4	0.111574	5	0.0892608	9	cathepsin L (CTSL) pseudogene	87864096	87866291	1	AL772337.3	transcribed_unprocessed_pseudogene
37	0.111585	0	0	13	olfactomedin 4 [Source:HGNC Symbol;Acc:HGNC:17190]	53028813	53052057	1	OLFM4	protein_coding
2	0.111646	14	0.101398	12		62935701	62935802	1	RF00019	misc_RNA
19	0.111671	0	0	6	mitogen-activated protein kinase 13 [Source:HGNC Symbol;Acc:HGNC:6875]	36127809	36144524	1	MAPK13	protein_coding
4	0.111677	7	0.109183	2	SOS1 intronic transcript 1 [Source:HGNC Symbol;Acc:HGNC:41385]	38992279	38993857	-1	SOS1-IT1	sense_intronic
6	0.111757	0	0	4	transmembrane protein 155 [Source:HGNC Symbol;Acc:HGNC:26418]	121758930	121765427	-1	TMEM155	protein_coding
3	0.111799	2	0.121176	3	VPS26B pseudogene 1 [Source:HGNC Symbol;Acc:HGNC:44612]	47960327	47961081	-1	VPS26BP1	processed_pseudogene
5	0.111804	3	0.051027	2	novel transcript	66327349	66328984	1	AC092669.1	lincRNA
4	0.111836	4	0.069945	7	tec	26538378	26541048	1	AC004947.2	TEC
19	0.111841	0	0	1	long intergenic non-protein coding RNA 1738 [Source:HGNC Symbol;Acc:HGNC:52526]	47688463	47703383	1	LINC01738	lincRNA
14	0.112135	0	0	1	progestin and adipoQ receptor family member 7 [Source:HGNC Symbol;Acc:HGNC:23146]	25861210	25871253	-1	PAQR7	protein_coding
4	0.112197	2	-0.273473	12	lymphocyte activating 3 [Source:HGNC Symbol;Acc:HGNC:6476]	6772512	6778455	1	LAG3	protein_coding
7	0.112215	4	0.00916771	4	novel transcript	19747179	19754591	-1	AC110767.1	lincRNA
4	0.112312	2	0.20158	12	alkB homolog 2, alpha-ketoglutarate dependent dioxygenase [Source:HGNC Symbol;Acc:HGNC:32487]	109088188	109093631	-1	ALKBH2	protein_coding
16	0.112342	3	0.175862	2	secondary ossification center associated regulator of chondrocyte maturation [Source:HGNC Symbol;Acc:HGNC:33763]	232857270	232878708	1	SNORC	protein_coding
18	0.112362	6	0.115908	21	novel transcript	32844367	32849934	-1	AP000281.2	antisense
4	0.112366	7	0.199585	8	novel transcript, sense intronic to MRPS28	79956465	79957381	-1	AC036214.2	sense_intronic
5	0.112423	10	0.0402573	13	ribosomal protein L7 pseudogene 44 [Source:HGNC Symbol;Acc:HGNC:36143]	76981175	76981916	-1	RPL7P44	processed_pseudogene
3	0.112442	5	0.0225186	19	zinc finger protein 285B (pseudogene) [Source:HGNC Symbol;Acc:HGNC:33262]	44467641	44473227	1	ZNF285B	unprocessed_pseudogene
1	0.1125	3	0.132181	9	novel pseudogene	128444587	128446628	1	AL359091.2	processed_pseudogene
8	0.112601	7	0.097759	10	novel transcript	3532094	3537031	-1	AL357833.1	lincRNA
1	0.112631	3	0.286086	7	tec	44367140	44369292	-1	AC004453.2	TEC
5	0.112636	5	0.0661951	10	long intergenic non-protein coding RNA 2645 [Source:HGNC Symbol;Acc:HGNC:54129]	2446253	2447352	-1	LINC02645	lincRNA
4	0.112688	6	0.0811642	11	novel transcript	18507608	18508820	-1	AC027544.2	sense_intronic
21	0.112724	19	0.145046	9	adhesion G protein-coupled receptor F5 pseudogene 1 [Source:HGNC Symbol;Acc:HGNC:32922]	62860873	62864957	-1	ADGRF5P1	transcribed_processed_pseudogene
5	0.112732	7	0.0684146	5	long intergenic non-protein coding RNA 2146 [Source:HGNC Symbol;Acc:HGNC:53006]	20612625	20614765	-1	LINC02146	lincRNA
14	0.112809	13	-0.0529018	19	long intergenic non-protein coding RNA 905 [Source:HGNC Symbol;Acc:HGNC:26334]	16031307	16042116	1	LINC00905	processed_transcript
84	0.112827	20	0.0254043	2	solute carrier family 19 member 3 [Source:HGNC Symbol;Acc:HGNC:16266]	227683763	227718028	-1	SLC19A3	protein_coding
30	0.112847	0	0	5	novel transcript	75320155	75336914	-1	AC008897.2	antisense
1	0.112888	12	0.209541	10	novel transcript	17137336	17137585	-1	AC067747.1	lincRNA
5	0.112962	4	0.0500087	9	TEC	41061290	41062917	1	AL353763.1	TEC
19	0.11299	1	0.0391236	1	tetratricopeptide repeat domain 22 [Source:HGNC Symbol;Acc:HGNC:26067]	54779712	54801323	-1	TTC22	protein_coding
6	0.113053	2	0.00955554	6	heat shock protein family D (Hsp60) member 1 pseudogene 10 [Source:HGNC Symbol;Acc:HGNC:35131]	87298772	87300447	1	HSPD1P10	processed_pseudogene
1	0.113095	4	0.127049	11	novel pseudogene	64531044	64532970	1	AP006288.1	unprocessed_pseudogene
3	0.113135	11	0.0268406	1	SSBP3 antisense RNA 1 [Source:HGNC Symbol;Acc:HGNC:32328]	54236440	54239063	1	SSBP3-AS1	antisense
5	0.113209	0	0	11	chromosome 11 open reading frame 95 [Source:HGNC Symbol;Acc:HGNC:28449]	63759892	63768775	-1	C11orf95	protein_coding
8	0.113238	11	0.0542857	18	novel transcript, antisense to PPP4R1	9587386	9590182	1	AP001381.1	antisense
9	0.113251	0	0	1	tetraspanin 1 [Source:HGNC Symbol;Acc:HGNC:20657]	46175073	46185962	1	TSPAN1	protein_coding
3	0.113317	0	0	2	novel transcript	16202430	16204226	1	AC010745.1	lincRNA
13	0.113341	2	-0.00294007	19	FXYD domain containing ion transport regulator 3 [Source:HGNC Symbol;Acc:HGNC:4027]	35115879	35124324	1	FXYD3	protein_coding
8	0.113364	8	0.0671121	7	novel transcript	122216347	122218437	1	AC015983.2	lincRNA
6	0.113367	5	0.100814	12	novel transcript, sense intronic to LEMD3	65171262	65171917	1	AC026124.2	sense_intronic
5	0.113406	12	0.0823831	16	novel transcript	10351440	10352752	-1	AC131649.1	lincRNA
3	0.113486	6	0.0535018	16	novel transcript	73293866	73294296	-1	AC009033.1	TEC
3	0.11374	4	-0.00843728	16	MT-CYB pseudogene 33 [Source:HGNC Symbol;Acc:HGNC:52301]	10718633	10719762	-1	MTCYBP33	unprocessed_pseudogene
6	0.113776	17	0.0890895	20	protein-L-isoaspartate (D-aspartate) O-methyltransferase domain containing 1 pseudogene 7 [Source:HGNC Symbol;Acc:HGNC:51751]	29321310	29321666	-1	PCMTD1P7	unprocessed_pseudogene
5	0.113885	24	0.0525196	17	RNA, U1 small nuclear 42, pseudogene [Source:HGNC Symbol;Acc:HGNC:48384]	48949361	48949520	-1	RNU1-42P	snRNA
5	0.114033	0	0	5	novel transcript, antisense to SPARC	151652275	151655449	1	AC011374.1	antisense
4	0.114092	13	0.0278806	1	novel transcript, antisense to EFCAB2	244969350	244971088	-1	AL356512.1	antisense
6	0.114117	9	0.0749645	1	pseudogene similar to part of zinc finger protein (ZNF519)	247015068	247017291	1	AL512637.2	processed_pseudogene
1	0.114183	4	0.141426	22	novel transcript	34208141	34209262	-1	Z68323.1	lincRNA
4	0.114206	9	0.0314487	4	C-X-C motif chemokine ligand 3 [Source:HGNC Symbol;Acc:HGNC:4604]	74036589	74038807	-1	CXCL3	protein_coding
9	0.114434	5	0.0037376	19	Epstein-Barr virus induced 3 [Source:HGNC Symbol;Acc:HGNC:3129]	4229523	4237528	1	EBI3	protein_coding
9	0.11445	16	0.0632982	1	MT-CO2 pseudogene 12 [Source:HGNC Symbol;Acc:HGNC:52028]	632757	633438	1	MTCO2P12	unprocessed_pseudogene
3	0.114516	10	0.0787997	16	LSM3 homolog, U6 small nuclear RNA and mRNA degradation associated pseudogene 5 [Source:HGNC Symbol;Acc:HGNC:44350]	78355529	78355834	1	LSM3P5	processed_pseudogene
3	0.114539	8	0.0517962	4	coiled-coil domain containing 144A (CCDC144A) pseudogene	49579833	49580189	1	AC119751.4	processed_pseudogene
3	0.114568	5	0.0450196	15	RNA, U6 small nuclear 353, pseudogene [Source:HGNC Symbol;Acc:HGNC:47316]	43702363	43702470	1	RNU6-353P	snRNA
5	0.114576	16	0.0395827	20	novel transcript	36233851	36234297	1	AL121895.2	lincRNA
18	0.114616	2	0.0944729	19	WIZ zinc finger [Source:HGNC Symbol;Acc:HGNC:30917]	15419980	15449951	-1	WIZ	protein_coding
3	0.114713	9	0.0130748	8	ribosomal protein S4, X-linked (RPS4X) pseudogene	47546804	47547926	-1	AC024451.1	unprocessed_pseudogene
5	0.114714	8	0.0958278	2	guanine nucleotide binding protein (G protein), alpha 13 (GNA13) pseudogene	79573764	79575593	-1	AC010975.2	processed_pseudogene
57	0.114747	0	0	11	ADP-ribosyltransferase 1 [Source:HGNC Symbol;Acc:HGNC:723]	3645128	3664416	1	ART1	protein_coding
14	0.114842	10	-0.233826	21	interferon gamma receptor 2 [Source:HGNC Symbol;Acc:HGNC:5440]	33402896	33479348	1	IFNGR2	protein_coding
3	0.114849	4	0.0191712	11	DEAD-box helicase 18 pseudogene 5 [Source:HGNC Symbol;Acc:HGNC:33968]	130295641	130296946	1	DDX18P5	processed_pseudogene
6	0.114854	0	0	16	TEC	10933903	10936280	1	AC133065.3	TEC
3	0.11487	3	0.0925686	15	novel transcript, sense intronic to UACA	70758269	70758856	-1	AC009269.5	sense_intronic
11	0.114926	13	0.0960598	6	novel transcript	133452857	133456605	-1	AL024497.2	antisense
8	0.114977	3	0.158746	9	contactin associated protein-like 3 pseudogene 5 [Source:HGNC Symbol;Acc:HGNC:49588]	62559839	62569907	1	CNTNAP3P5	unprocessed_pseudogene
6	0.115016	4	-0.0199411	10	solute carrier family 25 member 28 [Source:HGNC Symbol;Acc:HGNC:23472]	99610522	99620609	-1	SLC25A28	protein_coding
37	0.115037	0	0	2	acid phosphatase 1 [Source:HGNC Symbol;Acc:HGNC:122]	264140	278283	1	ACP1	protein_coding
7	0.115067	0	0	11	transmembrane protein 80 [Source:HGNC Symbol;Acc:HGNC:27453]	695428	705028	1	TMEM80	protein_coding
4	0.115106	5	0.0816847	17	novel transcript, sense intronic to PPM1E	58965952	58966727	1	AC100832.2	sense_intronic
6	0.115108	3	0.039225	18	novel transcript	27343252	27346110	1	AC021382.1	lincRNA
4	0.115214	10	0.0785508	19	olfactory receptor family 7 subfamily A member 15 pseudogene [Source:HGNC Symbol;Acc:HGNC:8361]	14927052	14928060	1	OR7A15P	unprocessed_pseudogene
2	0.115316	9	0.105767	14	novel transcript	99691445	99693648	-1	AL160313.2	lincRNA
6	0.115419	12	0.055101	12	protein-kinase, interferon-inducible double stranded RNA dependent inhibitor, repressor of (P58 repressor) (PRKRIR) pseudogene	43569769	43572038	-1	AC090525.2	processed_pseudogene
2	0.115437	3	0.103553	20	serine peptidase inhibitor, Kunitz type 4 [Source:HGNC Symbol;Acc:HGNC:16130]	45722351	45725830	1	SPINT4	protein_coding
8	0.115457	8	0.0613673	19	glyceraldehyde-3-phosphate dehydrogenase, spermatogenic [Source:HGNC Symbol;Acc:HGNC:24864]	35533455	35545319	1	GAPDHS	protein_coding
4	0.115471	1	-0.138889	15	ribosomal protein lateral stalk subunit P1 [Source:HGNC Symbol;Acc:HGNC:10372]	69452814	69456205	1	RPLP1	protein_coding
6	0.115516	3	0.138501	14	novel transcript, antisense to TTC7B	90642638	90648894	1	AL096869.2	antisense
4	0.115566	6	0.093309	17	microRNA 548h-3 [Source:HGNC Symbol;Acc:HGNC:35344]	13543529	13543646	-1	MIR548H3	miRNA
3	0.115582	0	0	1	long intergenic non-protein coding RNA 1750 [Source:HGNC Symbol;Acc:HGNC:52538]	111989770	111998842	1	LINC01750	lincRNA
11	0.115671	1	0.0698006	1	mitochondrial ribosomal protein L24 [Source:HGNC Symbol;Acc:HGNC:14037]	156737303	156741590	-1	MRPL24	protein_coding
28	0.115698	0	0	1	novel transcript	121494379	121510383	-1	AL592494.1	lincRNA
3	0.115813	3	-0.00701754	19	novel transcript, antisense to AKAP8 and AKAP8L	15379076	15381194	1	AC005785.1	processed_transcript
3	0.115874	0	0	11	tripartite motif-containg 49-like (TRIM49L) pseudogene	90071136	90073055	1	AP004607.5	unprocessed_pseudogene
5	0.115896	2	0.0915204	11	novel transcript	43943787	43947206	-1	AC087521.1	lincRNA
3	0.115903	2	0.0933309	6	novel transcript, sense intronic LAMA4	112217640	112219570	-1	Z99289.2	lincRNA
7	0.115921	0	0	9	novel transcript	125743754	125746552	-1	AL358074.1	processed_transcript
32	0.115966	3	0.000170249	7	mitochondrial ribosomal protein S33 [Source:HGNC Symbol;Acc:HGNC:16634]	141002610	141015228	-1	MRPS33	protein_coding
14	0.11598	6	0.03035	1	long intergenic non-protein coding RNA 1633 [Source:HGNC Symbol;Acc:HGNC:52420]	185001527	185008683	1	LINC01633	lincRNA
9	0.116079	3	-0.0123156	11	signal-induced proliferation-associated 1 [Source:HGNC Symbol;Acc:HGNC:10885]	65638101	65650918	1	SIPA1	protein_coding
10	0.116191	7	0.00708558	14	long intergenic non-protein coding RNA 2289 [Source:HGNC Symbol;Acc:HGNC:53205]	77069180	77076344	-1	LINC02289	lincRNA
11	0.116211	3	0.000285647	3	ribosomal protein L24 [Source:HGNC Symbol;Acc:HGNC:10325]	101681091	101686718	-1	RPL24	protein_coding
3	0.116246	2	-0.000469247	10	NUT family member 2D [Source:HGNC Symbol;Acc:HGNC:23447]	87357668	87370695	1	NUTM2D	protein_coding
4	0.116247	0	0	17	chromosome 17 open reading frame 102 [Source:HGNC Symbol;Acc:HGNC:34412]	34574123	34579369	-1	C17orf102	bidirectional_promoter_lncRNA
20	0.116331	4	0.170901	17	long intergenic non-protein coding RNA 1996 [Source:HGNC Symbol;Acc:HGNC:52830]	4610449	4617650	1	LINC01996	lincRNA
21	0.11649	4	-0.0917264	2	acireductone dioxygenase 1 [Source:HGNC Symbol;Acc:HGNC:30576]	3497366	3519531	-1	ADI1	protein_coding
9	0.11664	1	-0.0951417	7	novel transcript	10702676	10707406	1	AC004415.1	lincRNA
15	0.11667	2	0.166941	1	long intergenic non-protein coding RNA 1741 [Source:HGNC Symbol;Acc:HGNC:52529]	177700524	177710330	1	LINC01741	lincRNA
36	0.116726	0	0	1	novel transcript	24538802	24556024	-1	AL445686.2	lincRNA
3	0.116869	0	0	15	golgin A6 family-like 4 [Source:HGNC Symbol;Acc:HGNC:27256]	84235773	84245368	1	GOLGA6L4	protein_coding
10	0.116887	4	0.112766	9	novel transcript	124770123	124772927	1	AL354928.1	antisense
7	0.116918	3	0.167351	5	novel transcript	174618164	174625775	1	AC108112.1	lincRNA
3	0.116923	3	0.0332652	5	novel transcript	4967764	4970425	-1	AC010451.3	lincRNA
9	0.116961	7	0.0572275	18	novel transcript	5381641	5385330	-1	AP005671.1	lincRNA
20	0.117029	0	0	17	novel transcript, antisense to YPEL2	59400488	59403303	-1	AC091059.1	antisense
39	0.11703	2	0.0143492	18	small integral membrane protein 21 [Source:HGNC Symbol;Acc:HGNC:27598]	75409476	75427703	-1	SMIM21	protein_coding
4	0.117148	5	-0.0195258	16	novel transcript	31788202	31790993	1	AC002519.1	sense_intronic
1	0.117275	3	0.152698	18		23582016	23582121	-1	RF00019	misc_RNA
34	0.117314	0	0	11	colorectal cancer associated 2 [Source:HGNC Symbol;Acc:HGNC:26978]	111298555	111308735	1	COLCA2	protein_coding
16	0.117381	2	0.296874	5	serine peptidase inhibitor, Kazal type 1 [Source:HGNC Symbol;Acc:HGNC:11244]	147824568	147831786	-1	SPINK1	protein_coding
7	0.117425	3	0.0343371	8	interferon regulatory factor 5 pseudogene 1 [Source:HGNC Symbol;Acc:HGNC:41981]	92972575	92974738	1	IRF5P1	processed_pseudogene
4	0.117475	2	0.176046	3	La ribonucleoprotein domain family member 7 pseudogene 4 [Source:HGNC Symbol;Acc:HGNC:49766]	145523538	145524415	1	LARP7P4	processed_pseudogene
4	0.117484	1	0.0520682	3	polyribonucleotide nucleotidyltransferase 1 pseudogene 1 [Source:HGNC Symbol;Acc:HGNC:44468]	3981981	3984295	-1	PNPT1P1	processed_pseudogene
38	0.117502	0	0	6	tyrosyl-DNA phosphodiesterase 2 [Source:HGNC Symbol;Acc:HGNC:17768]	24649979	24666930	-1	TDP2	protein_coding
2	0.11758	3	0.1489	1	pseudogene similar to part of ribosomal protein L9 (RPL9)	52189916	52190309	-1	AL139156.3	processed_pseudogene
6	0.117581	4	0.040316	15	neurofibromin 1 pseudogene 9 [Source:HGNC Symbol;Acc:HGNC:51736]	21490364	21509404	-1	NF1P9	transcribed_unprocessed_pseudogene
61	0.117585	1	0.250699	2	novel transcript	28633282	28664540	-1	AC074011.1	antisense
11	0.117672	0	0	2	novel transcript	20052134	20054496	1	AC098828.2	lincRNA
18	0.117681	1	0.00034904	13	sperm acrosome associated 7 (SPACA7) pseudogene	110945478	110971603	-1	AL442128.1	transcribed_unprocessed_pseudogene
3	0.117703	1	-0.188312	19	sphingosine-1-phosphate receptor 4 [Source:HGNC Symbol;Acc:HGNC:3170]	3172346	3180332	1	S1PR4	protein_coding
6	0.118108	8	0.0394493	4	tec	67607856	67610313	-1	AC096720.2	TEC
12	0.118216	2	0.0875808	9	coiled-coil domain containing 183 [Source:HGNC Symbol;Acc:HGNC:28236]	136796350	136807741	1	CCDC183	protein_coding
7	0.118242	0	0	2	long intergenic non-protein coding RNA 954 [Source:HGNC Symbol;Acc:HGNC:48668]	19868860	19885047	1	LINC00954	lincRNA
3	0.118263	2	0.0447761	9	RAN binding protein 6 [Source:HGNC Symbol;Acc:HGNC:9851]	6011043	6015625	-1	RANBP6	protein_coding
3	0.118276	4	0.12917	16	novel transcript	55486618	55488777	1	AC007336.3	TEC
7	0.118288	0	0	12	CEP83 divergent transcript [Source:HGNC Symbol;Acc:HGNC:27055]	94460003	94462484	1	CEP83-DT	lincRNA
2	0.118312	3	0.16329	14	novel transcript, sense intronic to NIN	50723777	50724272	-1	AL606834.2	sense_intronic
6	0.118335	6	0.0581711	18	TEC	31982899	31986087	1	AC009831.4	TEC
3	0.118358	4	0.150333	17	neighbor of BRCA1 gene 2 (non-protein coding) (NBR2) pseudogene	64881091	64881181	1	AC103810.6	processed_pseudogene
14	0.118383	0	0	19	A1BG antisense RNA 1 [Source:HGNC Symbol;Acc:HGNC:37133]	58347751	58355183	1	A1BG-AS1	antisense
32	0.118395	4	0.328594	3	KCNAB1 antisense RNA 2 [Source:HGNC Symbol;Acc:HGNC:40315]	156215560	156227883	-1	KCNAB1-AS2	antisense
11	0.11857	3	0.0181569	1	interleukin enhancer binding factor 2 [Source:HGNC Symbol;Acc:HGNC:6037]	153661788	153671028	-1	ILF2	protein_coding
3	0.118583	4	0.0326168	2	novel transcript	38121935	38123881	-1	AC009229.4	TEC
7	0.118588	0	0	5	tigger transposable element derived 6 [Source:HGNC Symbol;Acc:HGNC:18332]	149993118	150000654	-1	TIGD6	protein_coding
20	0.118599	0	0	3	IQ motif containing F1 [Source:HGNC Symbol;Acc:HGNC:28607]	51894876	51903353	-1	IQCF1	protein_coding
12	0.118627	5	0.0891529	11	transmembrane protein 126A [Source:HGNC Symbol;Acc:HGNC:25382]	85647967	85656547	1	TMEM126A	protein_coding
23	0.118681	8	0.334693	1	chromatin target of PRMT1 [Source:HGNC Symbol;Acc:HGNC:24511]	153633982	153646306	1	CHTOP	protein_coding
1	0.118734	5	-0.243931	16	novel transcript, antisense to CDH13	83725676	83726377	-1	AC009063.1	antisense
131	0.118736	0	0	12	prostaglandin E synthase 3 [Source:HGNC Symbol;Acc:HGNC:16049]	56663341	56688408	-1	PTGES3	protein_coding
3	0.118792	1	-0.0137579	6	calcium binding protein P22 (CHP) pseudogene	160093082	160096212	1	AL353625.1	transcribed_processed_pseudogene
5	0.118803	3	-0.0067044	1	novel transcript, antisense to H3F3A	226060712	226061876	-1	AL512343.2	antisense
74	0.118808	7	0.191855	19	epsin 1 [Source:HGNC Symbol;Acc:HGNC:21604]	55675226	55709858	1	EPN1	protein_coding
8	0.118843	11	0.01564	6	novel transcript	53503185	53506919	1	AL033397.2	antisense
5	0.118895	2	0.0506243	15	novel transcript	70321576	70326742	1	AC048383.1	lincRNA
7	0.118945	1	-0.00101031	8	novel transcript	69175579	69178189	-1	AC021785.1	lincRNA
34	0.118965	4	-0.000257885	19	novel protein	38289151	38304910	1	AC011479.1	protein_coding
3	0.11897	3	0.0860909	19	novel transcript	37503906	37504465	-1	AC022148.2	lincRNA
12	0.118975	9	0.00330816	12	zinc finger protein 740 [Source:HGNC Symbol;Acc:HGNC:27465]	53180704	53195142	1	ZNF740	protein_coding
3	0.119047	15	0.0697388	1	novel transcript, sense intronic to OLFML3	114032393	114034511	1	AL591742.2	sense_intronic
7	0.11906	7	0.0891662	15	DEAD (Asp-Glu-Ala-Asp) box polypeptide 18 (DDX18) pseudogene	59871511	59873495	-1	AC092079.1	processed_pseudogene
4	0.119184	3	0.0641559	17	novel transcript, antisense to NF1	31090787	31095450	-1	AC138207.2	antisense
6	0.119225	0	0	1	chromosome 1 open reading frame 74 [Source:HGNC Symbol;Acc:HGNC:26319]	209779208	209784559	-1	C1orf74	protein_coding
7	0.119227	5	0.00450895	16	NIP7, nucleolar pre-rRNA processing protein [Source:HGNC Symbol;Acc:HGNC:24328]	69337996	69343106	1	NIP7	protein_coding
4	0.119247	8	0.157788	8	novel transcript	101261541	101262903	-1	AP001330.2	lincRNA
13	0.119284	6	0.0429121	16	novel transcript, sense intronic to ZCCHC14	87470370	87474370	-1	AC105429.1	sense_intronic
41	0.119327	6	-0.00360348	8	adhesion G protein-coupled receptor B1 [Source:HGNC Symbol;Acc:HGNC:943]	142449430	142545009	1	ADGRB1	protein_coding
4	0.119337	3	-0.00572071	4	transmembrane protein 271 [Source:NCBI gene;Acc:112441426]	573880	576300	-1	TMEM271	protein_coding
3	0.119364	0	0	20	novel transcript, antisense to SULF2	47677901	47686297	1	AL354813.1	antisense
4	0.119469	2	0.0821993	19	novel transcript	32103583	32106537	1	AC011518.1	lincRNA
3	0.119477	8	0.065901	8	novel transcript	116402543	116403757	-1	AC105177.1	lincRNA
3	0.119504	5	0.0749762	10	zinc finger protein pseudogene	43523256	43525217	1	AL450326.2	unprocessed_pseudogene
6	0.119639	1	0.339167	3	long intergenic non-protein coding RNA 1213 [Source:HGNC Symbol;Acc:HGNC:49648]	150238519	150240209	1	LINC01213	lincRNA
19	0.119706	2	0.0621711	1	EFCAB14 antisense RNA 1 [Source:HGNC Symbol;Acc:HGNC:44108]	46674036	46692098	1	EFCAB14-AS1	antisense
3	0.119708	6	0.0103817	15	high mobility group nucleosome binding domain 1 (HMGN1) pseudogene	88952683	88953460	1	AC067805.1	processed_pseudogene
13	0.119722	3	-0.133571	10	novel transcript	27243130	27250804	1	AL160291.1	lincRNA
4	0.119735	4	-0.0352026	12	CD63 molecule [Source:HGNC Symbol;Acc:HGNC:1692]	55725323	55729707	-1	CD63	protein_coding
6	0.119757	1	0.227009	13	novel transcript	53193667	53198540	1	AL136359.1	lincRNA
5	0.119759	3	0.106384	9	novel transcript	3647335	3648338	1	AL354977.2	lincRNA
66	0.119799	4	0.374462	10	DNMBP antisense RNA 1 [Source:HGNC Symbol;Acc:HGNC:20431]	99927010	99958381	1	DNMBP-AS1	antisense
5	0.119889	5	0.119889	15	novel transcript, antisense to HAUS2	42567031	42569994	-1	AC018362.2	antisense
5	0.119915	18	0.0307546	17	FLII, actin remodeling protein [Source:HGNC Symbol;Acc:HGNC:3750]	18244815	18258738	-1	FLII	protein_coding
3	0.12012	0	0	19	TEC	16610374	16612203	-1	AC008764.10	TEC
17	0.120168	1	0.106003	2	gastrokine 1 [Source:HGNC Symbol;Acc:HGNC:23217]	68974573	68980974	1	GKN1	protein_coding
1	0.120205	7	0.152868	5	novel transcript	86305233	86306149	-1	AC020923.1	TEC
1	0.120238	12	0.116142	5	RNA, U6 small nuclear 482, pseudogene [Source:HGNC Symbol;Acc:HGNC:47445]	112778363	112778469	1	RNU6-482P	snRNA
2	0.120275	5	0.122433	12	myosin light chain 6 [Source:HGNC Symbol;Acc:HGNC:7587]	56158161	56163496	1	MYL6	protein_coding
5	0.12031	0	0	11	tetraspanin 4 [Source:HGNC Symbol;Acc:HGNC:11859]	842812	867116	1	TSPAN4	protein_coding
5	0.120394	0	0	16	nuclear pore complex interacting protein family member A8 [Source:HGNC Symbol;Acc:HGNC:41983]	18317942	18336736	-1	NPIPA8	protein_coding
8	0.120495	8	0.0496576	1	glycosylated lysosomal membrane protein [Source:HGNC Symbol;Acc:HGNC:29436]	156290089	156295689	-1	GLMP	protein_coding
3	0.12058	3	0.231401	6	prostate and breast cancer overexpressed 1 [Source:HGNC Symbol;Acc:HGNC:21079]	138215986	138218491	-1	PBOV1	protein_coding
8	0.120601	6	0.0523166	3	novel transcript, antisense to IL17RB	53858994	53861576	-1	AC012467.2	antisense
3	0.120633	6	0.0653885	10	elongin C pseudogene 30 [Source:HGNC Symbol;Acc:HGNC:49171]	43741437	43742350	-1	ELOCP30	processed_pseudogene
5	0.12066	4	0.0878661	7	CTAGE family, member 5 (CTAGE5) pseudogene	12439419	12440404	-1	AC013470.4	processed_pseudogene
8	0.120681	0	0	10	potassium voltage-gated channel interacting protein 2 [Source:HGNC Symbol;Acc:HGNC:15522]	101825974	101843920	-1	KCNIP2	protein_coding
29	0.120808	4	0.0739465	16	novel transcript	29817239	29830627	1	AC120114.4	protein_coding
14	0.120811	3	0.0318771	12	histone cluster 4 H4 [Source:HGNC Symbol;Acc:HGNC:20510]	14767999	14771131	-1	HIST4H4	protein_coding
5	0.120856	9	0.0490654	9	novel transcript	16625676	16626390	1	AL450003.1	antisense
5	0.120899	1	-0.00362319	6	novel transcript, antisense to NOL7	13614111	13615155	-1	AL441883.1	antisense
3	0.120921	2	0.0205243	1	spermatogenesis associated 42 [Source:HGNC Symbol;Acc:HGNC:41198]	108857217	108858524	1	SPATA42	antisense
33	0.12095	0	0	16	uncharacterized LOC100129697 [Source:NCBI gene;Acc:100129697]	88939789	88951524	1	AC092384.1	antisense
68	0.12098	5	0.252632	3	NFKB inhibitor zeta [Source:HGNC Symbol;Acc:HGNC:29805]	101827991	101861022	1	NFKBIZ	protein_coding
10	0.121125	1	0.0997151	8	TEC	10856085	10859436	-1	AC011008.2	TEC
38	0.121254	0	0	3	PRICKLE2 antisense RNA 3 [Source:HGNC Symbol;Acc:HGNC:40918]	64187544	64200965	1	PRICKLE2-AS3	antisense
21	0.121414	5	-0.159733	20	ZNFX1 antisense RNA 1 [Source:HGNC Symbol;Acc:HGNC:33101]	49278178	49295738	1	ZFAS1	antisense
1	0.121429	8	0.159271	5	microRNA 5687 [Source:HGNC Symbol;Acc:HGNC:43457]	55508850	55508926	-1	MIR5687	miRNA
1	0.121479	3	0.111483	12	vacuolar protein sorting 24 homolog (S. cerevisiae) (VPS24) pseudogene	71835034	71835396	-1	AC089984.3	processed_pseudogene
9	0.12148	9	0.0769627	12	long intergenic non-protein coding RNA 2425 [Source:HGNC Symbol;Acc:HGNC:53356]	66027725	66031066	-1	LINC02425	lincRNA
4	0.121664	9	0.0424224	19	zinc finger protein pseudogene	21382865	21387177	1	AC010615.1	unprocessed_pseudogene
1	0.12173	10	0.146221	17	novel transcript, sense intronic to PRCD	76549951	76550826	1	AC015802.3	sense_intronic
94	0.121769	8	0.0108693	7	novel transcript	130876809	130913310	-1	AC016831.1	lincRNA
15	0.121818	4	0.27973	10	long intergenic non-protein coding RNA 867 [Source:HGNC Symbol;Acc:HGNC:45265]	118357108	118365103	1	LINC00867	lincRNA
16	0.121818	5	0.0451599	6	novel transcript	57493855	57497691	1	FO680682.1	lincRNA
9	0.12193	1	0.169991	1	small proline rich protein 5 [Source:HGNC Symbol;Acc:HGNC:53428]	152947154	152949258	1	SPRR5	protein_coding
7	0.121947	0	0	17	novel transcript	21457434	21458989	1	AC068418.1	lincRNA
9	0.122068	1	0.0803419	6	novel transcript, antisense to TFAP2A	10404502	10407928	1	AL138885.3	antisense
5	0.122141	7	0.0945154	8	nucleolar and coiled-body phosphoprotein 1 (NOLC1) pseudogene	137696724	137698467	1	AC110053.1	processed_pseudogene
15	0.122294	0	0	19	alpha-1-B glycoprotein [Source:HGNC Symbol;Acc:HGNC:5]	58345178	58353499	-1	A1BG	protein_coding
16	0.122344	5	0.136769	13	nudix hydrolase 15 [Source:HGNC Symbol;Acc:HGNC:23063]	48037726	48047221	1	NUDT15	protein_coding
5	0.122344	0	0	12	CACNA1C intronic transcript 2 [Source:HGNC Symbol;Acc:HGNC:41313]	2048352	2049463	1	CACNA1C-IT2	sense_intronic
5	0.122433	10	0.0664519	12	myosin light chain 6B [Source:HGNC Symbol;Acc:HGNC:29823]	56152256	56159647	1	MYL6B	protein_coding
6	0.122451	3	0.0344383	20	suppression of tumorigenicity 13 (colon carcinoma) (Hsp70 interacting protein) pseudogene	22272052	22273454	-1	AL049737.1	processed_pseudogene
10	0.122595	8	0.143847	6	novel pseudogene	76660486	76662770	1	AL590426.1	processed_pseudogene
15	0.122765	2	0.0316222	11	olfactory receptor family 51 subfamily E member 1 [Source:HGNC Symbol;Acc:HGNC:15194]	4643420	4655488	1	OR51E1	protein_coding
5	0.122776	1	-0.061008	16	novel transcript, antisense to NKD1	50551824	50553940	-1	AC007608.2	antisense
30	0.122934	0	0	9	thioredoxin [Source:HGNC Symbol;Acc:HGNC:12435]	110243810	110256507	-1	TXN	protein_coding
6	0.123078	0	0	15	huntingtin interacting protein K [Source:HGNC Symbol;Acc:HGNC:18418]	43796142	43803043	1	HYPK	protein_coding
3	0.123094	2	0.109489	12	RWD domain containing 1 (RWDD1) pseudogene	76757191	76757914	1	AC093014.1	processed_pseudogene
3	0.123113	1	-0.0991543	3	eukaryotic translation initiation factor 4B pseudogene 4 [Source:HGNC Symbol;Acc:HGNC:37937]	42340588	42342367	1	EIF4BP4	processed_pseudogene
28	0.123143	0	0	7	novel transcript	7552462	7566996	-1	AC004982.2	lincRNA
3	0.123263	6	-0.0292901	18	novel transcript, overlapping DLGAP1	3770017	3771430	-1	AP002478.2	sense_intronic
4	0.12342	4	0.0145388	5	novel transcript	135897637	135900250	1	AC002428.2	lincRNA
1	0.123486	9	0.20445	20	novel transcript	53799823	53801318	-1	AC006076.1	lincRNA
1	0.123512	11	0.103471	10	long intergenic non-protein coding RNA 2633 [Source:HGNC Symbol;Acc:HGNC:54116]	43323665	43327932	1	LINC02633	lincRNA
22	0.123712	11	0.0818741	4	novel transcript	182697902	182708042	-1	AC079226.2	antisense
13	0.123749	12	0.138962	6	glyceraldehyde-3-phosphate dehydrogenase pseudogene 72 [Source:HGNC Symbol;Acc:HGNC:22955]	166058505	166066028	1	GAPDHP72	transcribed_processed_pseudogene
5	0.123774	10	-0.00635118	21	cystatin B [Source:HGNC Symbol;Acc:HGNC:2482]	43772511	43776445	-1	CSTB	protein_coding
9	0.123982	2	0.217768	3	novel transcript, sense intronic to PLCH1	155742142	155743726	-1	AC104472.1	sense_intronic
4	0.124008	2	0.00999771	12	keratin 73 [Source:HGNC Symbol;Acc:HGNC:28928]	52607570	52618559	-1	KRT73	protein_coding
3	0.124113	12	0.0753567	7	ribosomal protein L23 pseudogene 8 [Source:HGNC Symbol;Acc:HGNC:36225]	20827326	20827753	1	RPL23P8	processed_pseudogene
8	0.124187	1	0.061522	4	DNA damage inducible transcript 4 like [Source:HGNC Symbol;Acc:HGNC:30555]	100185870	100190782	-1	DDIT4L	protein_coding
1	0.124242	4	0.109094	10	dpy-19-like 3 (C. elegans) (DPY19L3) pseudogene	109661814	109662050	1	AL390123.1	processed_pseudogene
30	0.124268	4	0.36268	7	homeobox A9 [Source:HGNC Symbol;Acc:HGNC:5109]	27162438	27175180	-1	HOXA9	protein_coding
5	0.124303	0	0	15	novel transcript, antisense to TRPM1	31002013	31042302	1	AC009562.1	antisense
11	0.124337	5	0.0513215	2	novel transcript	237048599	237056167	-1	AC105760.1	antisense
12	0.124409	0	0	19	KH-type splicing regulatory protein [Source:HGNC Symbol;Acc:HGNC:6316]	6413348	6424794	-1	KHSRP	protein_coding
9	0.124431	6	0.196338	2	ATP6V1B1 antisense RNA 1 [Source:HGNC Symbol;Acc:HGNC:51118]	70941817	70948610	-1	ATP6V1B1-AS1	antisense
1	0.124542	4	0.141211	6	mitogen-activated protein kinase 6 (MAPK6) pseudogene	122454358	122454612	1	Z99129.1	processed_pseudogene
17	0.124577	6	-0.289512	7	transmembrane protein 229A [Source:HGNC Symbol;Acc:HGNC:37279]	124030916	124033023	-1	TMEM229A	protein_coding
1	0.124579	7	0.136364	12	novel transcript, sense intronic to SYT10	33432311	33432853	-1	AC023158.2	sense_intronic
3	0.124659	15	0.0842679	5	ribosomal protein L36a pseudogene 21 [Source:HGNC Symbol;Acc:HGNC:37041]	18049232	18049872	1	RPL36AP21	transcribed_processed_pseudogene
21	0.124661	3	0.139516	7	novel transcript, antisense to TAX1BP1	27733064	27740395	-1	AC005091.1	antisense
1	0.124697	3	0.158877	13	olfactory receptor family 7 subfamily E member 37 pseudogene [Source:HGNC Symbol;Acc:HGNC:8410]	41442770	41443666	1	OR7E37P	unprocessed_pseudogene
3	0.124828	4	0.136329	14	ribosomal protein L26-like 1 (RPL26L1) pseudogene	101677943	101678380	1	AL355032.1	processed_pseudogene
4	0.124925	12	0.0737627	11	novel transcript	87490144	87491110	1	AP003497.2	TEC
3	0.124941	6	0.00895638	6	novel transcript	73492025	73492742	-1	AL603910.1	antisense
28	0.124957	2	-0.0410053	2	novel transcript	16085222	16105841	-1	AC130710.1	lincRNA
26	0.125206	0	0	16	fumarylacetoacetate hydrolase domain containing 1 [Source:HGNC Symbol;Acc:HGNC:14169]	1826941	1840207	1	FAHD1	protein_coding
4	0.125215	5	0.016846	12	heterogeneous nuclear ribonucleoprotein A1 [Source:HGNC Symbol;Acc:HGNC:5031]	54280193	54287088	1	HNRNPA1	protein_coding
6	0.125337	10	0.0462725	15	novel transcript, antisense to SLC12A6	34255286	34257832	1	AC079203.2	antisense
3	0.125356	0	0	11	CD151 molecule (Raph blood group) [Source:HGNC Symbol;Acc:HGNC:1630]	832887	839831	1	CD151	protein_coding
2	0.125488	5	0.113422	4	tubulin folding cofactor A pseudogene 3 [Source:HGNC Symbol;Acc:HGNC:42632]	98909537	98909848	-1	TBCAP3	transcribed_processed_pseudogene
6	0.125613	12	0.137055	6	novel transcript	57902609	57903148	-1	AL021368.1	lincRNA
3	0.125736	5	0.0929464	1	novel transcript	41375004	41375669	-1	AC093151.2	antisense
2	0.125746	7	-0.13356	7	RNA, U6 small nuclear 1154, pseudogene [Source:HGNC Symbol;Acc:HGNC:48117]	135665599	135665702	-1	RNU6-1154P	snRNA
16	0.125897	7	0.0913714	6	KCNQ5 antisense RNA 1 [Source:HGNC Symbol;Acc:HGNC:40323]	73134803	73143514	-1	KCNQ5-AS1	antisense
9	0.126112	0	0	19	novel transcript, antisense to ARHGEF18	7390522	7395039	-1	AC119396.2	antisense
42	0.126454	0	0	17	mitogen-activated protein kinase kinase 3 [Source:HGNC Symbol;Acc:HGNC:6843]	21284672	21315240	1	MAP2K3	protein_coding
24	0.127075	0	0	6	novel transcript	43722786	43737834	-1	AL136131.2	lincRNA
7	0.127123	2	0.141764	10	novel transcript	18531849	18533336	-1	AL450384.1	antisense
3	0.127154	0	0	14	T cell receptor alpha constant [Source:HGNC Symbol;Acc:HGNC:12029]	22547506	22552156	1	TRAC	TR_C_gene
5	0.127175	5	0.0674426	6	novel transcript, antisense to GCNT2	10511036	10514546	-1	AL139039.3	antisense
3	0.127313	2	0.376041	7	ST7 antisense RNA 1 [Source:HGNC Symbol;Acc:HGNC:16000]	116952446	116954334	-1	ST7-AS1	antisense
6	0.127346	0	0	1	glutamate-ammonia ligase [Source:HGNC Symbol;Acc:HGNC:4341]	182381704	182392206	-1	GLUL	protein_coding
2	0.127489	3	-0.156667	7	speedy/RINGO cell cycle regulator family member E10, pseudogene [Source:HGNC Symbol;Acc:HGNC:51506]	73104201	73111140	-1	SPDYE10P	transcribed_unprocessed_pseudogene
1	0.127514	7	0.104143	11		108229503	108229604	-1	RF00019	misc_RNA
4	0.127594	9	0.0738563	1	CLPTM1L pseudogene 1 [Source:HGNC Symbol;Acc:HGNC:49023]	189035961	189036444	-1	CLPTM1LP1	processed_pseudogene
4	0.127647	3	0.0254539	18	novel transcript	61571342	61579456	-1	AC090409.2	lincRNA
3	0.12774	5	0.000787093	8	matrix metallopeptidase 12 (macrophage elastase) (MMP12) pseudogene	26254883	26256628	-1	AC079097.1	processed_pseudogene
3	0.127766	9	0.0179267	5	actin, beta (ACTB) pseudogene	80299678	80302847	-1	AC026410.1	processed_pseudogene
5	0.127831	3	0.119174	11	olfactory receptor family 52 subfamily N member 1 [Source:HGNC Symbol;Acc:HGNC:14853]	5786471	5791265	-1	OR52N1	protein_coding
3	0.127834	2	0.0706705	9	chromosome 9 open reading frame 16 [Source:HGNC Symbol;Acc:HGNC:17823]	128160265	128163924	1	C9orf16	protein_coding
4	0.127847	9	0.073376	11	solute carrier family 37 member 4 [Source:HGNC Symbol;Acc:HGNC:4061]	119024114	119030906	-1	SLC37A4	protein_coding
3	0.127935	7	0.0846618	4	MT-ATP6 pseudogene 9 [Source:HGNC Symbol;Acc:HGNC:44583]	155457961	155458640	-1	MTATP6P9	unprocessed_pseudogene
14	0.127935	5	0.00565309	6	PHACTR2 antisense RNA 1 [Source:HGNC Symbol;Acc:HGNC:40943]	143554325	143562031	-1	PHACTR2-AS1	antisense
8	0.128075	1	-0.0882724	1	arginine vasopressin receptor 1B [Source:HGNC Symbol;Acc:HGNC:896]	206106936	206117699	-1	AVPR1B	protein_coding
10	0.12809	5	-0.022377	15	RCC1 domain containing 1 [Source:HGNC Symbol;Acc:HGNC:30457]	90954870	90963125	1	RCCD1	protein_coding
19	0.128274	0	0	3	novel transcript	14272373	14303845	-1	AC093496.1	lincRNA
22	0.12828	5	-0.0420204	15	novel transcript	63456294	63469351	-1	AC007950.2	lincRNA
2	0.128281	3	0.101451	13	RNA, U5A small nuclear 4, pseudogene [Source:HGNC Symbol;Acc:HGNC:42521]	33829539	33829649	-1	RNU5A-4P	snRNA
22	0.128302	10	0.0865691	20	PLAG1 like zinc finger 2 [Source:HGNC Symbol;Acc:HGNC:9047]	32192504	32207743	-1	PLAGL2	protein_coding
3	0.12841	9	0.050563	16	ATP synthase F1 subunit alpha pseudogene 3 [Source:HGNC Symbol;Acc:HGNC:829]	72005037	72006543	-1	ATP5F1AP3	processed_pseudogene
5	0.12852	10	0.103056	7	novel transcript	105304277	105306642	1	AC004884.2	antisense
5	0.128562	6	0.0631181	10	long intergenic non-protein coding RNA 1519 [Source:HGNC Symbol;Acc:HGNC:51217]	85193421	85197958	-1	LINC01519	lincRNA
3	0.128672	1	0.270737	12	novel transcript	131896500	131898239	1	AC131009.4	TEC
3	0.128735	0	0	10	cholesterol 25-hydroxylase [Source:HGNC Symbol;Acc:HGNC:1907]	89205629	89207314	-1	CH25H	protein_coding
2	0.128806	12	0.151311	16	RNA, U6 small nuclear 1153, pseudogene [Source:HGNC Symbol;Acc:HGNC:48116]	53443228	53443332	-1	RNU6-1153P	snRNA
3	0.128901	6	0.0645	12	fibroblast growth factor receptor 1 (FGFR1)	127876999	127877516	-1	AC087894.1	processed_pseudogene
4	0.128976	14	0.0599282	22	RNA, U6 small nuclear 1219, pseudogene [Source:HGNC Symbol;Acc:HGNC:48182]	29191697	29191808	-1	RNU6-1219P	snRNA
16	0.129033	4	0.107933	5	ST13, Hsp70 interacting protein pseudogene 12 [Source:HGNC Symbol;Acc:HGNC:38787]	82968888	82977153	1	ST13P12	processed_pseudogene
26	0.129036	0	0	20	PRELI domain containing 3B [Source:HGNC Symbol;Acc:HGNC:15892]	59033145	59042809	-1	PRELID3B	protein_coding
7	0.129047	6	0.0841283	22	novel transcript	36965248	36968172	1	Z82180.1	antisense
3	0.129061	3	0.0761143	10	FARSB pseudogene 1 [Source:HGNC Symbol;Acc:HGNC:45115]	80776165	80778088	-1	FARSBP1	processed_pseudogene
8	0.129071	5	0.267194	12	MAPKAPK5 antisense RNA 1 [Source:HGNC Symbol;Acc:HGNC:24091]	111839764	111842902	-1	MAPKAPK5-AS1	lincRNA
10	0.129103	7	-0.0072345	19	novel transcript, antisense EPS15L1	16440946	16443584	1	AC020917.2	antisense
4	0.129111	6	0.0597474	4	MT-ND5 pseudogene 9 [Source:HGNC Symbol;Acc:HGNC:42305]	155453049	155454803	-1	MTND5P9	unprocessed_pseudogene
6	0.129213	11	0.254278	15	novel transcript	72465128	72466262	-1	AC079322.1	lincRNA
5	0.129213	6	0.10172	21	tumor protein, translationally-controlled 1 pseudogene 1 [Source:HGNC Symbol;Acc:HGNC:16742]	31840341	31840858	1	TPT1P1	processed_pseudogene
3	0.129531	7	0.108771	11	phosphorylated adaptor for RNA export (PHAX) pseudogene	6843664	6844666	-1	AC087280.1	processed_pseudogene
11	0.129597	6	-0.0274066	9	tumor suppressor candidate 1 [Source:HGNC Symbol;Acc:HGNC:31010]	25676389	25678440	-1	TUSC1	protein_coding
4	0.129632	4	0.015226	1	F-box only protein 25 (FBXO25) pseudogene	224030704	224035056	-1	AC138393.2	unprocessed_pseudogene
3	0.12975	7	0.0529906	17	ribosomal protein L6 (RPL6) pseudogene	44719760	44720597	-1	AC091152.1	processed_pseudogene
6	0.12975	2	0.0778174	6	novel transcript, antisense to MAP7	136550661	136552554	1	AL024508.2	antisense
21	0.129797	3	0.266341	7	novel transcript	127476883	127485804	1	AC000124.1	lincRNA
1	0.129856	10	0.231003	15	novel transcript	92819598	92819992	1	AC106028.5	lincRNA
3	0.129889	13	0.0716912	15	ribosomal protein L9 pseudogene 25 [Source:HGNC Symbol;Acc:HGNC:36112]	66379337	66379915	-1	RPL9P25	processed_pseudogene
26	0.129915	9	0.0186656	18	long intergenic non-protein coding RNA 1910 [Source:HGNC Symbol;Acc:HGNC:52729]	70380140	70384591	-1	LINC01910	lincRNA
4	0.129967	0	0	15	novel transcript	30005443	30045848	-1	AC111152.2	lincRNA
14	0.129991	9	0.0845154	7	novel transcript	67691058	67697029	-1	AC005482.1	lincRNA
5	0.130339	1	0.166598	7	PAXIP1 antisense RNA 1 (head to head) [Source:HGNC Symbol;Acc:HGNC:27328]	155003448	155005703	1	PAXIP1-AS1	lincRNA
2	0.130363	14	0.130404	4	COP9 constitutive photomorphogenic homolog subunit 3 (Arabidopsis) (COPS3) pseudogene	187441677	187444298	-1	AC093763.2	processed_pseudogene
4	0.130518	1	-0.0192308	13	novel transcript	52651305	52652279	-1	AL139089.1	lincRNA
4	0.130556	2	0.102213	1	novel transcript	4479131	4484375	-1	AL355602.1	lincRNA
11	0.130581	5	0.126107	9	interferon omega 1 [Source:HGNC Symbol;Acc:HGNC:5448]	21140214	21142145	-1	IFNW1	protein_coding
13	0.130596	2	-0.0192929	16	novel transcript, antisense to GRIN2A	10033684	10037297	1	AC133565.1	antisense
3	0.130643	9	0.0610753	15	acidic nuclear phosphoprotein 32 family member B pseudogene 3 [Source:HGNC Symbol;Acc:HGNC:44089]	81117635	81118340	-1	ANP32BP3	processed_pseudogene
13	0.130739	0	0	19	novel transcript	32687089	32691750	-1	AC008736.2	lincRNA
11	0.130787	2	-0.0154989	18	ribosomal protein L17 [Source:HGNC Symbol;Acc:HGNC:10307]	49488453	49492523	-1	RPL17	protein_coding
11	0.130787	11	0.0190676	18	microRNA 1539	49487339	49491878	1	AC100778.3	antisense
30	0.130844	0	0	1	NUAK family kinase 2 [Source:HGNC Symbol;Acc:HGNC:29558]	205302059	205321791	-1	NUAK2	protein_coding
6	0.130926	0	0	7	HOXA transcript antisense RNA, myeloid-specific 1 [Source:HGNC Symbol;Acc:HGNC:37117]	27095647	27100265	1	HOTAIRM1	antisense
12	0.130963	14	0.119253	1	MT-ND1 pseudogene 23 [Source:HGNC Symbol;Acc:HGNC:42092]	629062	629433	1	MTND1P23	unprocessed_pseudogene
9	0.130995	0	0	1	solute carrier family 39 member 1 [Source:HGNC Symbol;Acc:HGNC:12876]	153959099	153968184	-1	SLC39A1	protein_coding
10	0.131012	0	0	19	novel transcript	34900877	34905118	-1	AC008555.5	lincRNA
4	0.131061	11	0.0569002	16	RNA, 7SK small nuclear pseudogene 76 [Source:HGNC Symbol;Acc:HGNC:45800]	61743154	61743476	-1	RN7SKP76	misc_RNA
26	0.131072	7	0.281561	4	novel transcript	105540190	105552355	-1	AC004066.2	antisense
8	0.131093	6	0.168751	15	novel transcript, antisense to CEP152	48783190	48784121	1	AC012379.1	antisense
35	0.131103	0	0	19	nuclear receptor subfamily 2 group F member 6 [Source:HGNC Symbol;Acc:HGNC:7977]	17231883	17245940	-1	NR2F6	protein_coding
3	0.13117	6	0.0954334	6	ribosomal L24 domain containing 1 pseudogene 1 [Source:HGNC Symbol;Acc:HGNC:13979]	27780619	27781111	-1	RSL24D1P1	processed_pseudogene
20	0.131184	2	-0.0392212	16	novel protein, VKORC1 and PRSS53 readthrough	31083439	31094956	-1	AC135050.2	protein_coding
3	0.131304	3	0.0462875	7	cell division cycle 14C [Source:HGNC Symbol;Acc:HGNC:22427]	48919765	48927454	1	CDC14C	protein_coding
9	0.131493	6	0.188464	4	novel transcript, antisense to PET112L	151674483	151677893	1	AC092611.1	antisense
4	0.131562	1	-0.114815	8	novel transcript	58031334	58032682	-1	AC104350.1	lincRNA
2	0.131576	4	0.177912	21	trefoil factor 3 [Source:HGNC Symbol;Acc:HGNC:11757]	42311667	42315651	-1	TFF3	protein_coding
3	0.131655	10	0.019597	7	VPS37D, ESCRT-I subunit [Source:HGNC Symbol;Acc:HGNC:18287]	73667831	73672112	1	VPS37D	protein_coding
4	0.131685	3	0.197719	2	long intergenic non-protein coding RNA 1293 [Source:HGNC Symbol;Acc:HGNC:50362]	74940258	74942670	1	LINC01293	lincRNA
22	0.131815	5	0.12025	8	novel transcript	8414205	8424640	-1	AC103957.1	lincRNA
14	0.131844	4	0.114231	19	CD320 molecule [Source:HGNC Symbol;Acc:HGNC:16692]	8302127	8308358	-1	CD320	protein_coding
11	0.132004	3	0.0547068	5	G protein-coupled receptor 151 [Source:HGNC Symbol;Acc:HGNC:23624]	146513103	146516190	-1	GPR151	protein_coding
4	0.132243	8	-0.0129845	10	TEC	48443836	48445820	-1	AC016397.2	TEC
3	0.132472	8	0.148392	17	RNA, U1 small nuclear 108, pseudogene [Source:HGNC Symbol;Acc:HGNC:48450]	58666537	58666697	-1	RNU1-108P	snRNA
7	0.132526	6	0.00768738	7	novel transcript	25321302	25326815	-1	AC003985.1	lincRNA
3	0.132586	6	0.0940661	10	family with sequence similarity 133 member C, pseudogene [Source:HGNC Symbol;Acc:HGNC:44190]	58715554	58716257	1	FAM133CP	processed_pseudogene
5	0.132711	0	0	17	potassium voltage-gated channel subfamily A regulatory beta subunit 3 [Source:HGNC Symbol;Acc:HGNC:6230]	7921859	7929803	-1	KCNAB3	protein_coding
23	0.132866	4	-0.041426	9	SLC25A25 antisense RNA 1 [Source:HGNC Symbol;Acc:HGNC:27844]	128108581	128118693	-1	SLC25A25-AS1	antisense
3	0.132885	2	0.151079	1	DEAD (Asp-Glu-Ala-As) box polypeptide 19 (DDX19) pseudogene	188242139	188242678	-1	AL592447.1	processed_pseudogene
8	0.132929	0	0	7	AOAH intronic transcript 1 [Source:HGNC Symbol;Acc:HGNC:41307]	36597834	36600120	-1	AOAH-IT1	sense_intronic
3	0.133041	1	0	11	eukaryotic translation elongation factor 1 alpha 1, pseudogene	65025390	65026515	-1	AP000436.1	processed_pseudogene
3	0.133066	4	0.069151	10	long intergenic non-protein coding RNA 841 [Source:HGNC Symbol;Acc:HGNC:27430]	43939003	43944466	1	LINC00841	lincRNA
4	0.133196	7	0.259394	6	novel transcript	160698288	160700632	1	AL109933.1	lincRNA
4	0.133215	15	0.0690555	18	novel transcript, sense intronic to CDH7	65865262	65866397	1	AC023394.2	sense_intronic
8	0.133322	3	0.0395929	20	defensin beta 116 [Source:HGNC Symbol;Acc:HGNC:18097]	31303212	31308585	-1	DEFB116	protein_coding
1	0.133449	5	0.105495	3	microRNA 466 [Source:HGNC Symbol;Acc:HGNC:38359]	31161704	31161787	-1	MIR466	miRNA
5	0.133482	1	0.0460317	17	novel transcript, antisense to ABCA10	69242230	69244097	1	AC005495.2	antisense
3	0.133496	5	0.0607963	3	novel transcript, antisense to ADPRH	119579212	119579650	-1	AC073352.2	antisense
2	0.133498	4	0.150419	4	novel transcript	139618136	139623232	-1	AC112236.1	lincRNA
19	0.133586	4	0.0656156	16	long intergenic non-protein coding RNA 2185 [Source:HGNC Symbol;Acc:HGNC:53047]	14009280	14016016	-1	LINC02185	lincRNA
4	0.133774	5	-0.253928	6	apolipoprotein B mRNA editing enzyme catalytic subunit 2 [Source:HGNC Symbol;Acc:HGNC:605]	41053304	41064511	1	APOBEC2	protein_coding
10	0.133815	6	0.112209	1	long intergenic non-protein coding RNA 1688 [Source:HGNC Symbol;Acc:HGNC:52475]	182712862	182714544	1	LINC01688	lincRNA
7	0.133898	3	0.00881991	4	novel transcript	153720327	153727722	1	AC020703.1	antisense
3	0.133899	2	0.0700694	17	novel transcript	32127595	32128454	1	AC116407.2	lincRNA
4	0.134162	8	0.0495004	20	ribosomal protein L21 pseudogene 3 [Source:HGNC Symbol;Acc:HGNC:16533]	18485265	18486052	1	RPL21P3	processed_pseudogene
23	0.134179	14	0.0616594	19	novel transcript, antisense to STAP2	4339577	4343491	1	AC104521.1	antisense
1	0.134234	7	0.238221	11		9578028	9578131	1	RF01210	snoRNA
40	0.13437	4	-0.116317	6	myosin regulatory light chain interacting protein [Source:HGNC Symbol;Acc:HGNC:21155]	16129086	16148248	1	MYLIP	protein_coding
7	0.13437	9	-0.014649	16	novel transcript	17453470	17456236	1	AC009152.3	lincRNA
52	0.134412	0	0	11	novel transcript, antisense to SLC29A2	66347950	66364804	1	AP001107.9	antisense
9	0.134623	0	0	11	EH domain binding protein 1 like 1 [Source:HGNC Symbol;Acc:HGNC:30682]	65576046	65592650	1	EHBP1L1	protein_coding
6	0.134658	14	0.0880002	7	novel transcript	14814131	14816565	1	AC006150.1	antisense
13	0.134699	0	0	3	basic helix-loop-helix family member e40 [Source:HGNC Symbol;Acc:HGNC:1046]	4979116	4985323	1	BHLHE40	protein_coding
6	0.134893	6	0.0705555	12	novel transcript	82512677	82515817	1	AC089998.1	lincRNA
7	0.135016	0	0	8	zinc finger protein 703 [Source:HGNC Symbol;Acc:HGNC:25883]	37695782	37700019	1	ZNF703	protein_coding
3	0.13517	7	0.0261372	5	novel transcript	38682070	38685126	1	AC010425.1	lincRNA
3	0.135275	1	0.0840702	15	NPTN intronic transcript 1 [Source:HGNC Symbol;Acc:HGNC:45091]	73567012	73569294	-1	NPTN-IT1	sense_intronic
8	0.135495	8	0.360142	16	novel transcript	30740667	30751381	1	AC106886.2	processed_transcript
6	0.135519	7	0.0482722	7	novel transcript	130481491	130484392	-1	AC007938.1	lincRNA
7	0.135854	4	0.081841	8	novel transcript, sense overlapping NRBP2 3' UTR	143833270	143834063	-1	AC234917.1	3prime_overlapping_ncRNA
8	0.13598	1	0.194074	1	novel transcript	224766352	224773341	1	AL391811.1	lincRNA
8	0.13608	0	0	22	mercaptopyruvate sulfurtransferase [Source:HGNC Symbol;Acc:HGNC:7223]	37019635	37029822	1	MPST	protein_coding
4	0.136279	6	0.034488	9	novel pseudogene similar to avian transmembrane protein 180	131370933	131372514	1	AL354855.1	unprocessed_pseudogene
7	0.136318	0	0	17	ribosomal protein S6 kinase related [Source:HGNC Symbol;Acc:HGNC:26314]	28607964	28614200	-1	RSKR	protein_coding
6	0.136356	6	0.0487183	8	ubiquitin conjugating enzyme E2 Q2 pseudogene 10 [Source:HGNC Symbol;Acc:HGNC:49518]	86660525	86661922	-1	UBE2Q2P10	processed_pseudogene
14	0.136474	16	0.0861643	15	MKI67 (FHA domain) interacting nucleolar phosphoprotein (MKI67IP) pseudogene	90284376	90285580	-1	AC091167.4	processed_pseudogene
5	0.136485	6	0.0580112	21	glomulin, FKBP associated protein (GLMN) pseudogene	22882582	22884000	1	AP000949.1	processed_pseudogene
31	0.136488	0	0	21	novel transcript	33111699	33123703	-1	AP000289.1	lincRNA
1	0.136535	7	0.11719	4	cyclin H pseudogene 1 [Source:HGNC Symbol;Acc:HGNC:50854]	181905790	181906467	-1	CCNHP1	processed_pseudogene
36	0.13656	2	0.0649426	5	novel transcript	127838486	127857804	-1	AC068658.1	lincRNA
5	0.136746	0	0	16	nuclear pore complex interacting protein family, member B7 (NPIPB7) pseudogene	20618205	20620758	-1	AC141273.2	unprocessed_pseudogene
4	0.136805	13	0.0610604	5	RNA, U6 small nuclear 47, pseudogene [Source:HGNC Symbol;Acc:HGNC:34291]	109014834	109014940	-1	RNU6-47P	snRNA
4	0.136863	4	-0.0210548	22	MFNG O-fucosylpeptide 3-beta-N-acetylglucosaminyltransferase [Source:HGNC Symbol;Acc:HGNC:7038]	37469063	37486401	-1	MFNG	protein_coding
11	0.136893	2	0.0548002	5	long intergenic non-protein coding RNA 2121 [Source:HGNC Symbol;Acc:HGNC:52977]	5069192	5078311	-1	LINC02121	lincRNA
7	0.136956	0	0	19	kallikrein related peptidase 8 [Source:HGNC Symbol;Acc:HGNC:6369]	50996007	51002711	-1	KLK8	protein_coding
22	0.137006	19	0.0480788	18	DLGAP1 antisense RNA 2 [Source:HGNC Symbol;Acc:HGNC:28146]	3603000	3608336	1	DLGAP1-AS2	antisense
3	0.137077	1	0.106699	2	novel transcript	145600907	145603423	-1	AC079163.1	lincRNA
1	0.137111	6	0.13063	11	olfactory receptor family 4 subfamily B member 1 [Source:HGNC Symbol;Acc:HGNC:8290]	48216810	48217739	1	OR4B1	protein_coding
3	0.137233	2	0.0530477	11	ubiquinol-cytochrome c reductase complex assembly factor 3 [Source:HGNC Symbol;Acc:HGNC:34399]	62670273	62673686	1	UQCC3	protein_coding
14	0.137353	0	0	22	cat eye syndrome chromosome region, candidate 3 [Source:HGNC Symbol;Acc:HGNC:1841]	17256859	17266733	-1	CECR3	lincRNA
2	0.137385	3	0.123675	7	ribosomal protein L22 pseudogene 16 [Source:HGNC Symbol;Acc:HGNC:36536]	4865432	4865804	-1	RPL22P16	processed_pseudogene
8	0.137406	1	0.0913847	5	novel transcript	174173101	174181814	1	AC011333.1	sense_intronic
3	0.137431	0	0	1	PRAME family member 19 [Source:HGNC Symbol;Acc:HGNC:24908]	13369067	13371900	-1	PRAMEF19	protein_coding
5	0.137477	3	0.228474	11	novel transcript	35132655	35138032	-1	AL356215.1	antisense
7	0.137605	9	0.0800545	17	keratin 10 [Source:HGNC Symbol;Acc:HGNC:6413]	40818117	40822614	-1	KRT10	protein_coding
2	0.137744	7	0.117098	16	novel transcript, antisense to SALL1	51149239	51149819	1	AC009166.1	antisense
3	0.13779	0	0	5	novel transcript	56488486	56491499	1	AC008391.1	lincRNA
10	0.137927	11	0.0809199	16	novel transcript	62596372	62598449	1	AC009110.1	lincRNA
9	0.138034	0	0	11	solute carrier family 22 member 11 [Source:HGNC Symbol;Acc:HGNC:18120]	64555626	64572875	1	SLC22A11	protein_coding
1	0.138041	3	0.109911	1	MT-ATP6 pseudogene 13 [Source:HGNC Symbol;Acc:HGNC:52058]	93925406	93926072	-1	MTATP6P13	unprocessed_pseudogene
12	0.138362	2	0.19823	22	apolipoprotein B mRNA editing enzyme catalytic subunit 3B [Source:HGNC Symbol;Acc:HGNC:17352]	38982347	38992804	1	APOBEC3B	protein_coding
6	0.138505	6	0.0258983	5	novel transcript	173579643	173585068	1	AC008663.2	antisense
24	0.138535	1	0.0186567	5	novel transcript	160613873	160639183	1	AC008456.1	antisense
3	0.138612	6	0.0890172	3	novel transcript	157976561	157978136	-1	AC079943.1	lincRNA
3	0.138726	7	0.0212328	12	novel transcript	46970504	46972155	1	AC079906.1	lincRNA
1	0.138733	7	0.102416	6	beclin 1 pseudogene 2 [Source:HGNC Symbol;Acc:HGNC:51330]	71075564	71076375	1	BECN1P2	processed_pseudogene
3	0.138782	16	0.0964468	1	RNA, U6 small nuclear 999, pseudogene [Source:HGNC Symbol;Acc:HGNC:47962]	245043928	245044032	1	RNU6-999P	snRNA
3	0.138856	0	0	20	BPI fold containing family B member 2 [Source:HGNC Symbol;Acc:HGNC:16177]	33007704	33023703	1	BPIFB2	protein_coding
10	0.138875	9	-0.000135054	10	mitochondrial ribosomal protein L43 [Source:HGNC Symbol;Acc:HGNC:14517]	100969458	100987515	-1	MRPL43	protein_coding
10	0.138875	0	0	10	semaphorin 4G [Source:HGNC Symbol;Acc:HGNC:10735]	100969518	100985871	1	SEMA4G	protein_coding
6	0.138911	14	0.0860342	6	ribosomal protein L21 (RPL21) pseudogene	10574749	10575227	-1	AL139039.2	processed_pseudogene
5	0.139044	7	0.100936	5	novel transcript, antisense to FAM13B	138032774	138037266	1	AC113382.1	antisense
5	0.139176	0	0	15	hect domain and RLD 2 (HERC2) pseudogene	23430839	23435212	1	AC100756.2	unprocessed_pseudogene
20	0.139281	13	0.0567062	19	SERTA domain containing 1 [Source:HGNC Symbol;Acc:HGNC:17932]	40421589	40425992	-1	SERTAD1	protein_coding
6	0.139305	13	0.0847223	5	novel transcript	176040744	176042878	1	AC139491.3	antisense
5	0.139359	2	0.33713	1	forkhead box D2 [Source:HGNC Symbol;Acc:HGNC:3803]	47436017	47440691	1	FOXD2	protein_coding
3	0.139362	8	0.0631608	12	novel transcript, sense intronic to CCDC92	123960717	123961244	-1	AC068790.7	sense_intronic
3	0.1395	8	0.128982	20	novel transcript	56730397	56731460	1	AL133232.1	lincRNA
4	0.139598	10	0.0343597	6	glycine N-methyltransferase [Source:HGNC Symbol;Acc:HGNC:4415]	42960754	42963880	1	GNMT	protein_coding
6	0.139618	11	0.0873938	3	novel transcript	182739669	182740848	-1	AC083801.2	lincRNA
26	0.13964	1	-0.0107973	13	novel transcript	30388785	30404967	-1	AL161893.1	lincRNA
5	0.139775	8	0.109085	13	novel transcript, sense intronic to DNAJC3	95744726	95745765	1	AL138955.1	sense_intronic
1	0.139846	4	0.170659	2	MT-ND3 pseudogene 18 [Source:HGNC Symbol;Acc:HGNC:52078]	131379743	131380083	-1	MTND3P18	unprocessed_pseudogene
7	0.13989	16	0.0841973	9	novel transcript	108252154	108254820	-1	AL353742.1	lincRNA
3	0.1401	0	0	10	potassium two pore domain channel subfamily K member 18 [Source:HGNC Symbol;Acc:HGNC:19439]	117197489	117210299	1	KCNK18	protein_coding
3	0.140106	0	0	17	keratin 13 [Source:HGNC Symbol;Acc:HGNC:6415]	41500981	41505705	-1	KRT13	protein_coding
7	0.14011	0	0	2	novel transcript	742488	747767	1	AC116609.1	lincRNA
7	0.14011	0	0	2	novel transcript	741977	749856	1	AC116609.2	lincRNA
4	0.140159	0	0	5	WD repeat domain 55 [Source:HGNC Symbol;Acc:HGNC:25971]	140664676	140674124	1	WDR55	protein_coding
10	0.140222	0	0	1	selenium binding protein 1 [Source:HGNC Symbol;Acc:HGNC:10719]	151364304	151372707	-1	SELENBP1	protein_coding
4	0.140258	6	-0.0151436	14	shieldin complex subunit 2 pseudogene 2 [Source:HGNC Symbol;Acc:HGNC:31427]	87952527	87955203	1	SHLD2P2	processed_pseudogene
20	0.140296	0	0	3	ribosomal protein L22 like 1 [Source:HGNC Symbol;Acc:HGNC:27610]	170864875	170870208	-1	RPL22L1	protein_coding
15	0.140323	7	0.0231136	2	serine and arginine rich splicing factor 7 [Source:HGNC Symbol;Acc:HGNC:10789]	38743599	38751494	-1	SRSF7	protein_coding
13	0.140333	0	0	2	novel transcript	216259595	216266130	1	AC012513.1	antisense
6	0.140394	10	0.101148	17	novel transcript	28373673	28374301	-1	AC002094.5	TEC
3	0.140593	9	0.127562	14	small nucleolar RNA, C/D box 114-14 [Source:HGNC Symbol;Acc:HGNC:33002]	100972103	100972177	1	SNORD114-14	snoRNA
4	0.140673	0	0	9	novel ankyrin repeat domain protein pseudogene	64878790	64889063	-1	AC125634.1	unprocessed_pseudogene
3	0.140715	0	0	22	POTEH antisense RNA 1 [Source:HGNC Symbol;Acc:HGNC:40058]	15699361	15703403	-1	POTEH-AS1	antisense
3	0.140739	9	0.0571789	11	RNA, U6 small nuclear 893, pseudogene [Source:HGNC Symbol;Acc:HGNC:47856]	112032499	112032598	-1	RNU6-893P	snRNA
2	0.140789	3	0.12082	9	olfactory receptor family 7 subfamily E member 109 pseudogene [Source:HGNC Symbol;Acc:HGNC:15118]	90742526	90743380	-1	OR7E109P	unprocessed_pseudogene
7	0.14092	2	-0.00455762	2	sorting nexin 17 [Source:HGNC Symbol;Acc:HGNC:14979]	27370496	27377535	1	SNX17	protein_coding
9	0.140922	0	0	14	ER membrane protein complex subunit 9 [Source:HGNC Symbol;Acc:HGNC:20273]	24138959	24141591	-1	EMC9	protein_coding
3	0.140988	16	-0.0140726	17	novel transcript, antisense to USP43	9647020	9647660	-1	AC118755.1	antisense
10	0.141164	4	0.359781	9	novel transcript	136791379	136800595	1	AL355987.3	protein_coding
20	0.141566	1	0.145485	5	cyclin G1 [Source:HGNC Symbol;Acc:HGNC:1592]	163437569	163446151	1	CCNG1	protein_coding
3	0.141756	2	0.0746289	16	novel transcript, antisense to WWOX	79202624	79206739	-1	AC092376.2	antisense
8	0.141839	14	-5.90749e-06	7	gastric carcinoma proliferation enhancing transcript 1 [Source:HGNC Symbol;Acc:HGNC:49425]	148987527	148989432	1	GHET1	lincRNA
1	0.141936	7	0.139054	10	C1D nuclear receptor corepressor pseudogene 4 [Source:HGNC Symbol;Acc:HGNC:38028]	80040621	80041044	-1	C1DP4	processed_pseudogene
9	0.142021	0	0	12	novel transcript	5088002	5092742	1	AC005906.3	lincRNA
3	0.14203	3	0.183544	1	novel transcript	9983141	9984568	1	AL603962.1	sense_intronic
6	0.142048	5	0.12211	13	SWI/SNF related, matrix associated, actin dependent regulator of chromatin, subfamily e, member 1 pseudogene 5 [Source:HGNC Symbol;Acc:HGNC:39734]	44594858	44596082	1	SMARCE1P5	processed_pseudogene
10	0.142068	0	0	12	novel transcript, antisense to C12orf23	106954029	106955497	-1	AC007541.1	antisense
3	0.142149	3	0.0770874	14	novel transcript, antisense to CCNB1IP1	20305730	20306811	1	AL356019.1	antisense
5	0.142292	12	0.0384431	12	C-type lectin domain family 1, member B pseudogene	10040848	10045711	1	AC024224.1	unprocessed_pseudogene
3	0.142317	3	0.139335	6	DEAD/H (Asp-Glu-Ala-Asp/His) box polypeptide 24 (DDX24) pseudogene	118452469	118454992	-1	AL589993.1	processed_pseudogene
14	0.142465	3	0.095091	2	cytotoxic T-lymphocyte associated protein 4 [Source:HGNC Symbol;Acc:HGNC:2505]	203867771	203873965	1	CTLA4	protein_coding
8	0.142576	1	0.0991201	7	tec	17940503	17942922	1	AC080080.1	TEC
3	0.142584	5	0.112946	4	methyltransferase like 5 (METTL5) pseudogene	55219344	55219973	1	AC021220.1	processed_pseudogene
40	0.142695	1	0.441327	2	novel transcript, antisense to TTC30A	177603089	177618572	1	AC073834.1	antisense
6	0.142736	5	-0.00473077	16	ribosomal protein S15a [Source:HGNC Symbol;Acc:HGNC:10389]	18781295	18790383	-1	RPS15A	protein_coding
3	0.142809	13	0.106337	12	RNA, U5F small nuclear 4, pseudogene [Source:HGNC Symbol;Acc:HGNC:42516]	31594093	31594206	-1	RNU5F-4P	snRNA
3	0.142823	14	0.0468572	1		224179641	224179767	1	RF00139	snoRNA
2	0.142942	6	0.259919	14		31244761	31244861	1	RF00019	misc_RNA
4	0.142963	3	0.0274339	7	novel transcript	36064715	36066679	1	AC083864.4	lincRNA
35	0.143002	4	-0.000435092	6	geminin, DNA replication inhibitor [Source:HGNC Symbol;Acc:HGNC:17493]	24774931	24786099	1	GMNN	protein_coding
1	0.143407	13	0.105124	18	novel transcript, sense intronic to ANKRD12	9259388	9260390	1	AP001033.2	sense_intronic
15	0.143576	8	0.0306521	17	cytoglobin [Source:HGNC Symbol;Acc:HGNC:16505]	76527356	76551175	-1	CYGB	protein_coding
3	0.143773	2	-0.0544407	9	Ras related GTP binding A [Source:HGNC Symbol;Acc:HGNC:16963]	19049395	19050983	1	RRAGA	protein_coding
6	0.143896	0	0	22	novel transcript	20198729	20204918	-1	AC007663.2	antisense
3	0.144055	6	0.124806	16	alpha hemoglobin stabilizing protein [Source:HGNC Symbol;Acc:HGNC:18075]	31527900	31528803	1	AHSP	protein_coding
6	0.144131	2	0.173638	19	solute carrier family 30 (zinc transporter), member 5 (SLC30A5) pseudogene	46111079	46113863	-1	AC007785.2	processed_pseudogene
2	0.144145	5	0.120213	1	olfactory receptor family 11 subfamily I member 1 pseudogene [Source:HGNC Symbol;Acc:HGNC:14997]	110853939	110854892	1	OR11I1P	unitary_pseudogene
33	0.144327	7	0.161798	15	chromosome 15 open reading frame 48 [Source:HGNC Symbol;Acc:HGNC:29898]	45430529	45448761	1	C15orf48	protein_coding
3	0.144707	7	0.060669	1	olfactory receptor family 2 subfamily T member 8 [Source:HGNC Symbol;Acc:HGNC:15020]	247920252	247921956	1	OR2T8	protein_coding
16	0.145009	5	0.0600745	7	novel transcript	13854355	13859025	-1	AC005019.2	lincRNA
8	0.145042	0	0	1	carnitine palmitoyltransferase 2 (CPT2) pseudogene	53180921	53186900	1	AL606760.4	unprocessed_pseudogene
4	0.145087	0	0	9	Novel transcript, antisense to SH2D3C	127754534	127760560	1	AL162586.2	antisense
17	0.14514	0	0	1	artifact	1613758	1615795	-1	AL691432.2	antisense
7	0.145183	1	0.119398	1	novel transcript	31571585	31575573	-1	AC114488.1	antisense
7	0.145239	0	0	12	novel transcript, antisense to RAB35	120116907	120119000	1	AC004812.2	antisense
3	0.145485	14	0.0347602	5		149695748	149695959	-1	RF00012	snoRNA
3	0.145682	0	0	1	proline rich 9 [Source:HGNC Symbol;Acc:HGNC:32057]	153217584	153219310	1	PRR9	protein_coding
5	0.145773	0	0	15	serine incorporator 4 [Source:HGNC Symbol;Acc:HGNC:32237]	43794162	43800221	-1	SERINC4	protein_coding
1	0.145833	11	0.103219	14	small nucleolar RNA, C/D box 114-16 [Source:HGNC Symbol;Acc:HGNC:33004]	100973595	100973664	1	SNORD114-16	snoRNA
1	0.145833	3	0.138541	7	ribosomal protein L12 pseudogene 10 [Source:HGNC Symbol;Acc:HGNC:22583]	22881893	22882390	1	RPL12P10	processed_pseudogene
5	0.145852	3	0.00817016	19	tetratricopeptide repeat domain 9B [Source:HGNC Symbol;Acc:HGNC:26395]	40216058	40218399	-1	TTC9B	protein_coding
2	0.145976	8	0.119331	1	high mobility group box 1 pseudogene 45 [Source:HGNC Symbol;Acc:HGNC:39277]	50398825	50399773	-1	HMGB1P45	processed_pseudogene
17	0.146101	7	0.159195	12	long intergenic non-protein coding RNA 2454 [Source:HGNC Symbol;Acc:HGNC:53387]	65602869	65612997	1	LINC02454	lincRNA
4	0.146119	2	0.00647632	7	TEC	76043977	76045963	-1	AC006330.1	TEC
6	0.146156	0	0	7	novel transcript, antisense to GET4	879790	886547	-1	AC073957.3	antisense
9	0.14622	2	0.117815	19	kallikrein related peptidase 11 [Source:HGNC Symbol;Acc:HGNC:6359]	51022216	51028039	-1	KLK11	protein_coding
5	0.146347	7	0.184409	20	TEC	23071547	23072722	-1	AL118508.3	TEC
5	0.146387	1	0.140094	20	STK4 antisense RNA 1 (head to head) [Source:HGNC Symbol;Acc:HGNC:43811]	44963794	44966402	-1	STK4-AS1	lincRNA
3	0.146572	0	0	20	thrombomodulin [Source:HGNC Symbol;Acc:HGNC:11784]	23045633	23049741	-1	THBD	protein_coding
3	0.146694	1	0.0602767	14	TEC	98916902	98917801	-1	AL132796.3	TEC
27	0.14685	11	0.20961	3	novel transcript	112396647	112409134	-1	AC092894.1	lincRNA
11	0.14688	6	0.0582716	1	RAB29, member RAS oncogene family [Source:HGNC Symbol;Acc:HGNC:9789]	205767986	205775482	-1	RAB29	protein_coding
3	0.147016	15	0.0798767	1	novel transcript	151340648	151341966	1	AL391069.1	antisense
3	0.147178	1	0.111182	4	pseudogene similar to part of HBS1-like	2088718	2090617	-1	AL136360.1	processed_pseudogene
4	0.147258	5	0.114669	3	THOC7 antisense RNA 1 [Source:HGNC Symbol;Acc:HGNC:41249]	63860645	63861819	1	THOC7-AS1	antisense
8	0.147594	0	0	17	keratin 19 [Source:HGNC Symbol;Acc:HGNC:6436]	41523617	41528308	-1	KRT19	protein_coding
24	0.147767	3	0.0408689	20	novel transcript	58594417	58603973	1	AL050327.1	lincRNA
3	0.147832	3	0.0835053	8	novel transcript	25685798	25687524	1	AC009623.1	lincRNA
5	0.147988	3	0.110097	8	phospholipid phosphatase 5 [Source:HGNC Symbol;Acc:HGNC:25026]	38263130	38269243	-1	PLPP5	protein_coding
3	0.148036	2	-0.0953143	1	novel transcript	109895973	109897861	1	AL450468.2	lincRNA
3	0.148285	1	0.0384314	3	olfactory receptor family 5 subfamily H member 2 [Source:HGNC Symbol;Acc:HGNC:14752]	98282888	98283832	1	OR5H2	protein_coding
3	0.148286	14	0.0776212	8	RNA, 5S ribosomal pseudogene 264 [Source:HGNC Symbol;Acc:HGNC:43164]	36764445	36764551	1	RNA5SP264	rRNA_pseudogene
6	0.148489	2	-0.0378812	1	immediate early response 5 [Source:HGNC Symbol;Acc:HGNC:5393]	181088712	181092899	1	IER5	protein_coding
131	0.148523	0	0	17	TSPOAP1, SUPT4H1 and RNF43 antisense RNA 1 [Source:HGNC Symbol;Acc:HGNC:44148]	58325450	58415766	1	TSPOAP1-AS1	antisense
11	0.148612	7	0.0252616	16	Rho GTPase activating protein 21 (ARHGAP21) pseudogene	10840384	10841544	-1	AC133065.2	processed_pseudogene
3	0.148713	0	0	7	novel transcript, antisense to WASL	123749068	123751166	1	AC006333.2	antisense
3	0.148756	2	-0.0627257	3	novel transcript	33144104	33147721	-1	AC112211.1	antisense
3	0.148762	0	0	12	cyclin dependent kinase 2 [Source:HGNC Symbol;Acc:HGNC:1771]	55966781	55972789	1	CDK2	protein_coding
2	0.150042	4	0.127113	18	novel transcript, sense intronic to RAB27B	54879457	54880809	1	AC007673.1	lincRNA
47	0.150201	14	0.30069	9	leucine rich repeat containing 19 [Source:HGNC Symbol;Acc:HGNC:23379]	26993136	27005693	-1	LRRC19	protein_coding
3	0.15033	5	0.0651063	5	ribosomal protein L35a (RPL35A) pseudogene	146137755	146138381	1	AC091959.2	processed_pseudogene
8	0.150514	5	0.0348869	20	novel transcript	52858338	52862855	-1	AL121902.1	lincRNA
3	0.150529	8	0.076797	9	interferon alpha 17 [Source:HGNC Symbol;Acc:HGNC:5422]	21227243	21228222	-1	IFNA17	protein_coding
14	0.150547	5	0.0175813	6	novel transcript	70394887	70399417	1	AL365226.2	lincRNA
5	0.150658	0	0	3	plexin B1 [Source:HGNC Symbol;Acc:HGNC:9103]	48403854	48430086	-1	PLXNB1	protein_coding
16	0.150771	0	0	19	glucose-6-phosphate isomerase [Source:HGNC Symbol;Acc:HGNC:4458]	34359480	34402413	1	GPI	protein_coding
16	0.151008	7	0.153933	5	neuropeptide Y receptor Y6 (pseudogene) [Source:HGNC Symbol;Acc:HGNC:7959]	137801193	137810751	1	NPY6R	transcribed_processed_pseudogene
5	0.1511	3	0.0582789	1	novel transcript	221508559	221510979	1	AL360013.2	lincRNA
3	0.151446	4	0.0590598	8	ribosomal protein S3a pseudogene 32 [Source:HGNC Symbol;Acc:HGNC:36717]	74055882	74056647	1	RPS3AP32	processed_pseudogene
4	0.151477	0	0	11	long intergenic non-protein coding RNA 167 [Source:HGNC Symbol;Acc:HGNC:30468]	130002938	130004356	1	LINC00167	lincRNA
35	0.151586	7	0.154532	9	chromosome 9 open reading frame 152 [Source:HGNC Symbol;Acc:HGNC:31455]	110190048	110208189	-1	C9orf152	protein_coding
4	0.151827	0	0	11	olfactomedin family member 5, pseudogene [Source:HGNC Symbol;Acc:HGNC:51927]	5518441	5524955	-1	OLFM5P	unitary_pseudogene
6	0.151829	0	0	16	TNF receptor superfamily member 12A [Source:HGNC Symbol;Acc:HGNC:18152]	3018445	3022383	1	TNFRSF12A	protein_coding
6	0.151829	6	0.151829	16	claudin 6 [Source:HGNC Symbol;Acc:HGNC:2048]	3014712	3020071	-1	CLDN6	protein_coding
7	0.152018	4	0.0173117	17	ribosomal protein L23 [Source:HGNC Symbol;Acc:HGNC:10316]	38847860	38853764	-1	RPL23	protein_coding
8	0.152229	0	0	3	novel transcript	58174478	58178374	-1	AC137936.1	lincRNA
47	0.152364	0	0	19	Rho GTPase activating protein 45 [Source:HGNC Symbol;Acc:HGNC:17102]	1065923	1086628	1	ARHGAP45	protein_coding
3	0.152442	0	0	16	novel transcript, antisense to PKD1	2119207	2120248	1	AC009065.3	antisense
3	0.152456	8	0.0790483	12	ADP ribosylation factor like GTPase 2 binding protein pseudogene 2 [Source:HGNC Symbol;Acc:HGNC:31036]	52763405	52763893	1	ARL2BPP2	processed_pseudogene
5	0.152477	4	0.0179494	8	novel transcript	134838069	134842637	1	AC083843.1	lincRNA
1	0.152665	3	0.117382	7	TEC	78134079	78134851	1	AC004808.2	TEC
3	0.152848	6	0.145677	12	novel transcript, sense intronic to CNTN1	40978744	40979244	1	AC015540.1	sense_intronic
3	0.153106	2	0.238478	20	TEC	51098138	51098845	1	AL121785.1	TEC
3	0.153262	18	-0.0363255	16	PAXIP1 associated glutamate rich protein 1 [Source:HGNC Symbol;Acc:HGNC:28707]	29816152	29822489	1	PAGR1	protein_coding
4	0.153376	4	0.109456	2	MT-CO3 pseudogene 5 [Source:HGNC Symbol;Acc:HGNC:52123]	143098898	143099933	-1	MTCO3P5	processed_pseudogene
4	0.153497	8	0.130006	12	RNA, U1 small nuclear 83, pseudogene [Source:HGNC Symbol;Acc:HGNC:48425]	62850738	62850901	-1	RNU1-83P	snRNA
6	0.153721	0	0	11	novel transcript	44973902	44978028	1	AC068858.1	lincRNA
3	0.153763	1	-0.118712	11	olfactory receptor family 4 subfamily B member 2 pseudogene [Source:HGNC Symbol;Acc:HGNC:8291]	48227429	48228310	1	OR4B2P	unprocessed_pseudogene
1	0.153846	3	0.10598	4	sorting nexin 5 pseudogene 1 [Source:HGNC Symbol;Acc:HGNC:41512]	76344550	76345590	1	SNX5P1	processed_pseudogene
1	0.154516	3	0.133963	18	novel transcript	35595901	35597599	1	AC090220.1	sense_intronic
21	0.154792	7	0.0577732	1	RNA binding motif protein 15 [Source:HGNC Symbol;Acc:HGNC:14959]	110338506	110346681	1	RBM15	protein_coding
8	0.154793	8	0.00293261	9	growth arrest specific 1 [Source:HGNC Symbol;Acc:HGNC:4165]	86944362	86947506	-1	GAS1	protein_coding
5	0.154824	7	0.128535	9	programmed cell death 2 (PDCD2) pseudogene	113850687	113851632	-1	AL162393.1	processed_pseudogene
12	0.154863	5	0.0292255	5	cytochrome c oxidase subunit 7C [Source:HGNC Symbol;Acc:HGNC:2292]	86617928	86620962	1	COX7C	protein_coding
20	0.15495	0	0	1	solute carrier family 30 member 1 [Source:HGNC Symbol;Acc:HGNC:11012]	211571568	211579161	-1	SLC30A1	protein_coding
7	0.154993	0	0	20	phosphoenolpyruvate carboxykinase 1 [Source:HGNC Symbol;Acc:HGNC:8724]	57561080	57568121	1	PCK1	protein_coding
5	0.155059	9	0.107412	3	eukaryotic translation initiation factor 4A2 [Source:HGNC Symbol;Acc:HGNC:3284]	186783205	186789897	1	EIF4A2	protein_coding
16	0.155378	11	-0.0193691	3	solute carrier family 25 member 38 [Source:HGNC Symbol;Acc:HGNC:26054]	39383324	39397351	1	SLC25A38	protein_coding
18	0.155488	9	0.0848188	7	HOXA10 antisense RNA [Source:HGNC Symbol;Acc:HGNC:40281]	27168619	27171915	1	HOXA10-AS	antisense
9	0.155499	0	0	17	neuronal pentraxin 1 [Source:NCBI gene;Acc:4884]	80466834	80477843	-1	NPTX1	protein_coding
4	0.155624	1	0.167442	17	ribosomal protein L19 [Source:HGNC Symbol;Acc:HGNC:10312]	39200283	39204732	1	RPL19	protein_coding
3	0.156031	9	0.0709688	19	novel transcript, sense intronic to novel transcript	27802838	27803472	1	AC006504.8	sense_intronic
2	0.156342	6	0.135234	10	BTB domain containing 7 pseudogene 2 [Source:HGNC Symbol;Acc:HGNC:44876]	111322778	111323397	1	BTBD7P2	processed_pseudogene
22	0.156722	1	-0.0111111	12	methyltransferase like 7A [Source:HGNC Symbol;Acc:HGNC:24550]	50923472	50932510	1	METTL7A	protein_coding
40	0.157241	0	0	7	HOXA10-HOXA9 readthrough	27163535	27180013	-1	AC004080.3	protein_coding
5	0.157304	7	0.0348378	15	novel transcript	52082302	52086574	1	AC023906.2	lincRNA
4	0.157321	1	0.0925438	15	novel transcript	27684498	27685768	-1	AC021979.2	lincRNA
2	0.157508	4	0.137508	15	novel transcript	81403026	81403570	1	AC109809.1	lincRNA
1	0.157589	4	0.165363	6	RNA, U7 small nuclear 3 pseudogene [Source:HGNC Symbol;Acc:HGNC:34099]	149516956	149517017	1	RNU7-3P	snRNA
[truncated: 446 more rows]

## Sheet: Table S2C Promoter Ileum
Table S2C: Promoter Ileum
[truncated: 2,225 more rows]

## Sheet: Table S2D Gene Body Ileum
Table S2D: Gene Body Ileum
[truncated: 842 more rows]

## Sheet: Table S2E Overlap Colon Ileum
Table S2E: NEC-Specific Differentially Methylated Regions
[truncated: 198 more rows]

[truncated: 28 more sheets: Table S3A Average Colon, Table S3B Average Ileum, Table S3C HNF4A Target Genes, Table S3D HNF1A Target Genes, Table S4A Colon DMS, Table S4B Ileum DMS, Table S5 WGBS comp to amplicon, Table S6 IPA analysis of DMSs, Table S7A DMS Shores, Table 7B DNA Methyltransferases, Table S8A mRNAs NEC colon, Table S8B mRNAs NEC ileum, Table S9A Hepatic Fibrosis, Table S9B Granulocyte Adhesion, Table S9C Axonal Guidance Sig, Table S10A Acute Phase Resp Sig, Table S10B Granulocyte Adhesion, Table S10C Hepatic Fibrosis, Table S11A Overlap RNAs colon, Table S11B Overlap RNAs ileum …]
