# Supplementary material for: Global hypermethylation of intestinal epithelial cells is a hallmark feature of neonatal surgical necrotizing enterocolitis
Source: Clin Epigenetics. 2020 Dec 11;12:190. doi: 10.1186/s13148-020-00983-6 (PMC7730811; doi:10.1186/s13148-020-00983-6)
Supplement: Supplementary file 2 — Additional file 2. Supplementary Figures. [file 13148_2020_983_MOESM2_ESM.zip]

Archive with 2 entries (2 files):
- 13148_2020_983_MOESM2_ESM/FIGURE LEGENDS.docx
- 13148_2020_983_MOESM2_ESM/Figures Supplemental Clinical Epigenetics FINAL.pptx
